# Supplementary material for: Socioenvironmental aspects of the Purus Region - Brazilian Amazon: Why relate them to the occurrence of American Tegumentary Leishmaniasis?
Source: PLoS One. 2019 Feb 7;14(2):e0211785. doi: 10.1371/journal.pone.0211785 (PMC6366772; doi:10.1371/journal.pone.0211785)
Supplement: S1 Table — Worksheet with raw data of variables: date of notification, municipalities, age, sex and occupation. (XLSX) [file pone.0211785.s001.xlsx]

## Sheet: Planilha1
Federation Unit	Region	County	Notification	Year	Stratified Age	Gender	Ocupation	Ocupation	Laboratory Examination	Montenegro Reaction	Histopathological	Type	Form
AC	Upper Purus	Acrelândia	2001-01-01	2001	31 a 40	M	Extractivist	Agricultural, forestry, hunting and fishing workers	UNREALIZED	UNREALIZED	UNREALIZED	CUTANEOUS	CUTANEOUS
AC	Upper Purus	Acrelândia	2001-02-05	2001	21 a 30	M	Extractivist	Agricultural, forestry, hunting and fishing workers	UNREALIZED	UNREALIZED	UNREALIZED	CUTANEOUS	CUTANEOUS
AC	Upper Purus	Acrelândia	2001-04-05	2001	31 a 40	F	SR	SR	UNREALIZED	UNREALIZED	UNREALIZED	CUTANEOUS	CUTANEOUS
AC	Upper Purus	Acrelândia	2001-04-08	2001	11 a 20	M	SR	SR	UNREALIZED	UNREALIZED	UNREALIZED	CUTANEOUS	CUTANEOUS
AC	Upper Purus	Acrelândia	2001-05-15	2001	41 a 50	M	Extractivist	Agricultural, forestry, hunting and fishing workers	POSITIVE	UNREALIZED	NOT COMPATIBLE	CUTANEOUS	CUTANEOUS
AC	Upper Purus	Acrelândia	2001-05-16	2001	31 a 40	F	industry and Commerce	industry and production of goods	POSITIVE	UNREALIZED	NOT COMPATIBLE	CUTANEOUS	CUTANEOUS
AC	Upper Purus	Acrelândia	2001-05-18	2001	11 a 20	M	industry and Commerce	industry and production of goods	POSITIVE	UNREALIZED	NOT COMPATIBLE	CUTANEOUS	CUTANEOUS
AC	Upper Purus	Acrelândia	2001-05-18	2001	31 a 40	F	industry and Commerce	industry and production of goods	UNREALIZED	UNREALIZED	UNREALIZED	CUTANEOUS	CUTANEOUS
AC	Upper Purus	Acrelândia	2001-06-01	2001	21 a 30	M	Extractivist	Agricultural, forestry, hunting and fishing workers	UNREALIZED	UNREALIZED	UNREALIZED	CUTANEOUS	CUTANEOUS
AC	Upper Purus	Acrelândia	2001-08-10	2001	0 a 10	F	under age	under age	UNREALIZED	UNREALIZED	UNREALIZED	CUTANEOUS	CUTANEOUS
AC	Upper Purus	Acrelândia	2001-08-27	2001	31 a 40	F	industry and Commerce	industry and production of goods	UNREALIZED	UNREALIZED	UNREALIZED	CUTANEOUS	CUTANEOUS
AC	Upper Purus	Acrelândia	2001-08-29	2001	21 a 30	M	administrative agent	administrative agent	POSITIVE	POSITIVE	UNREALIZED	CUTANEOUS	CUTANEOUS
AC	Upper Purus	Acrelândia	2001-09-19	2001	21 a 30	M	SR	SR	UNREALIZED	UNREALIZED	NOT COMPATIBLE	CUTANEOUS	CUTANEOUS
AC	Upper Purus	Acrelândia	2001-11-19	2001	11 a 20	M	SR	SR	UNREALIZED	UNREALIZED	NOT COMPATIBLE	CUTANEOUS	CUTANEOUS
AC	Upper Purus	Acrelândia	2001-12-07	2001	11 a 20	M	Extractivist	Agricultural, forestry, hunting and fishing workers	POSITIVE	POSITIVE	UNREALIZED	CUTANEOUS	CUTANEOUS
AC	Upper Purus	Acrelândia	2001-12-07	2001	31 a 40	M	Extractivist	Agricultural, forestry, hunting and fishing workers	UNREALIZED	UNREALIZED	UNREALIZED	CUTANEOUS	CUTANEOUS
AC	Upper Purus	Acrelândia	2001-12-18	2001	0 a 10	M	under age	under age	UNREALIZED	UNREALIZED	UNREALIZED	CUTANEOUS	CUTANEOUS
AC	Upper Purus	Acrelândia	2002-01-01	2002	11 a 20	M	industry and Commerce	industry and production of goods	UNREALIZED	UNREALIZED	UNREALIZED	CUTANEOUS	MUCOSA
AC	Upper Purus	Acrelândia	2002-01-15	2002	0 a 10	M	under age	under age	UNREALIZED	UNREALIZED	UNREALIZED	MUCOSA	CUTANEOUS
AC	Upper Purus	Acrelândia	2002-02-14	2002	11 a 20	M	Extractivist	Agricultural, forestry, hunting and fishing workers	UNREALIZED	UNREALIZED	UNREALIZED	CUTANEOUS	CUTANEOUS
AC	Upper Purus	Acrelândia	2002-02-20	2002	0 a 10	F	under age	under age	UNREALIZED	UNREALIZED	UNREALIZED	CUTANEOUS	CUTANEOUS
AC	Upper Purus	Acrelândia	2002-03-06	2002	11 a 20	M	SR	SR	UNREALIZED	UNREALIZED	UNREALIZED	CUTANEOUS	CUTANEOUS
AC	Upper Purus	Acrelândia	2002-03-11	2002	21 a 30	M	Extractivist	Agricultural, forestry, hunting and fishing workers	UNREALIZED	UNREALIZED	UNREALIZED	CUTANEOUS	CUTANEOUS
AC	Upper Purus	Acrelândia	2002-03-14	2002	11 a 20	F	Extractivist	Agricultural, forestry, hunting and fishing workers	UNREALIZED	UNREALIZED	UNREALIZED	CUTANEOUS	CUTANEOUS
AC	Upper Purus	Acrelândia	2002-04-11	2002	31 a 40	M	Extractivist	Agricultural, forestry, hunting and fishing workers	POSITIVE	POSITIVE	POSITIVE	CUTANEOUS	CUTANEOUS
AC	Upper Purus	Acrelândia	2002-04-23	2002	11 a 20	M	industry and Commerce	industry and production of goods	POSITIVE	UNREALIZED	UNREALIZED	MUCOSA	CUTANEOUS
AC	Upper Purus	Acrelândia	2002-04-28	2002	> 60	M	SR	SR	POSITIVE	UNREALIZED	UNREALIZED	CUTANEOUS	CUTANEOUS
AC	Upper Purus	Acrelândia	2002-04-29	2002	31 a 40	F	Extractivist	Agricultural, forestry, hunting and fishing workers	POSITIVE	UNREALIZED	UNREALIZED	MUCOSA	CUTANEOUS
AC	Upper Purus	Acrelândia	2002-05-06	2002	11 a 20	M	Extractivist	Agricultural, forestry, hunting and fishing workers	POSITIVE	UNREALIZED	UNREALIZED	CUTANEOUS	CUTANEOUS
AC	Upper Purus	Acrelândia	2002-05-22	2002	11 a 20	M	industry and Commerce	industry and production of goods	POSITIVE	UNREALIZED	UNREALIZED	CUTANEOUS	CUTANEOUS
AC	Upper Purus	Acrelândia	2002-05-29	2002	11 a 20	M	industry and Commerce	industry and production of goods	POSITIVE	UNREALIZED	UNREALIZED	MUCOSA	CUTANEOUS
AC	Upper Purus	Acrelândia	2002-06-12	2002	11 a 20	M	industry and Commerce	industry and production of goods	UNREALIZED	UNREALIZED	UNREALIZED	CUTANEOUS	CUTANEOUS
AC	Upper Purus	Acrelândia	2002-08-26	2002	11 a 20	M	industry and Commerce	industry and production of goods	UNREALIZED	UNREALIZED	UNREALIZED	MUCOSA	CUTANEOUS
AC	Upper Purus	Acrelândia	2002-09-29	2002	11 a 20	M	Extractivist	Agricultural, forestry, hunting and fishing workers	UNREALIZED	UNREALIZED	UNREALIZED	CUTANEOUS	CUTANEOUS
AC	Upper Purus	Acrelândia	2002-10-01	2002	21 a 30	M	SR	SR	POSITIVE	POSITIVE	UNREALIZED	CUTANEOUS	CUTANEOUS
AC	Upper Purus	Acrelândia	2002-10-21	2002	11 a 20	M	administrative agent	administrative agent	POSITIVE	UNREALIZED	UNREALIZED	CUTANEOUS	CUTANEOUS
AC	Upper Purus	Acrelândia	2002-11-28	2002	31 a 40	M	SR	SR	POSITIVE	UNREALIZED	UNREALIZED	CUTANEOUS	CUTANEOUS
AC	Upper Purus	Acrelândia	2002-12-01	2002	41 a 50	F	SR	SR	POSITIVE	POSITIVE	UNREALIZED	SR	CUTANEOUS
AC	Upper Purus	Acrelândia	2003-01-13	2003	11 a 20	M	industry and Commerce	industry and production of goods	POSITIVE	POSITIVE	UNREALIZED	CUTANEOUS	CUTANEOUS
AC	Upper Purus	Acrelândia	2003-01-15	2003	41 a 50	F	industry and Commerce	industry and production of goods	UNREALIZED	UNREALIZED	UNREALIZED	CUTANEOUS	CUTANEOUS
AC	Upper Purus	Acrelândia	2003-01-21	2003	11 a 20	F	industry and Commerce	industry and production of goods	POSITIVE	POSITIVE	SR	CUTANEOUS	CUTANEOUS
AC	Upper Purus	Acrelândia	2003-01-31	2003	0 a 10	F	under age	under age	POSITIVE	POSITIVE	UNREALIZED	CUTANEOUS	CUTANEOUS
AC	Upper Purus	Acrelândia	2003-02-12	2003	21 a 30	M	SR	SR	POSITIVE	POSITIVE	SR	CUTANEOUS	CUTANEOUS
AC	Upper Purus	Acrelândia	2003-02-17	2003	21 a 30	M	SR	SR	POSITIVE	POSITIVE	SR	CUTANEOUS	CUTANEOUS
AC	Upper Purus	Acrelândia	2003-04-01	2003	> 60	M	industry and Commerce	industry and production of goods	UNREALIZED	UNREALIZED	UNREALIZED	CUTANEOUS	CUTANEOUS
AC	Upper Purus	Acrelândia	2003-04-01	2003	21 a 30	M	industry and Commerce	industry and production of goods	UNREALIZED	UNREALIZED	UNREALIZED	CUTANEOUS	CUTANEOUS
AC	Upper Purus	Acrelândia	2003-04-01	2003	21 a 30	F	industry and Commerce	industry and production of goods	POSITIVE	POSITIVE	UNREALIZED	CUTANEOUS	CUTANEOUS
AC	Upper Purus	Acrelândia	2003-04-30	2003	11 a 20	F	industry and Commerce	industry and production of goods	POSITIVE	POSITIVE	SR	CUTANEOUS	CUTANEOUS
AC	Upper Purus	Acrelândia	2003-05-07	2003	11 a 20	M	industry and Commerce	industry and production of goods	POSITIVE	POSITIVE	UNREALIZED	CUTANEOUS	CUTANEOUS
AC	Upper Purus	Acrelândia	2003-05-08	2003	11 a 20	F	industry and Commerce	industry and production of goods	POSITIVE	POSITIVE	NOT COMPATIBLE	CUTANEOUS	CUTANEOUS
AC	Upper Purus	Acrelândia	2003-05-10	2003	51 a 60	M	industry and Commerce	industry and production of goods	POSITIVE	POSITIVE	UNREALIZED	CUTANEOUS	CUTANEOUS
AC	Upper Purus	Acrelândia	2003-07-07	2003	51 a 60	M	soldier	soldier	POSITIVE	UNREALIZED	UNREALIZED	MUCOSA	MUCOSA
AC	Upper Purus	Acrelândia	2003-10-12	2003	11 a 20	M	industry and Commerce	industry and production of goods	POSITIVE	POSITIVE	UNREALIZED	CUTANEOUS	CUTANEOUS
AC	Upper Purus	Acrelândia	2003-11-01	2003	11 a 20	F	industry and Commerce	industry and production of goods	POSITIVE	POSITIVE	POSITIVE	CUTANEOUS	MUCOSA
AC	Upper Purus	Acrelândia	2003-12-01	2003	21 a 30	M	industry and Commerce	industry and production of goods	POSITIVE	POSITIVE	POSITIVE	CUTANEOUS	CUTANEOUS
AC	Upper Purus	Acrelândia	2003-12-01	2003	> 60	M	industry and Commerce	industry and production of goods	POSITIVE	POSITIVE	POSITIVE	CUTANEOUS	MUCOSA
AC	Upper Purus	Acrelândia	2003-12-01	2003	31 a 40	M	industry and Commerce	industry and production of goods	POSITIVE	POSITIVE	POSITIVE	CUTANEOUS	CUTANEOUS
AC	Upper Purus	Acrelândia	2003-12-01	2003	11 a 20	M	industry and Commerce	industry and production of goods	POSITIVE	POSITIVE	POSITIVE	CUTANEOUS	CUTANEOUS
AC	Upper Purus	Acrelândia	2004-01-02	2004	31 a 40	M	industry and Commerce	industry and production of goods	POSITIVE	POSITIVE	POSITIVE	CUTANEOUS	CUTANEOUS
AC	Upper Purus	Acrelândia	2004-01-06	2004	11 a 20	M	industry and Commerce	industry and production of goods	POSITIVE	POSITIVE	POSITIVE	CUTANEOUS	CUTANEOUS
AC	Upper Purus	Acrelândia	2004-01-09	2004	41 a 50	M	industry and Commerce	industry and production of goods	POSITIVE	POSITIVE	POSITIVE	CUTANEOUS	CUTANEOUS
AC	Upper Purus	Acrelândia	2004-02-08	2004	31 a 40	M	industry and Commerce	industry and production of goods	POSITIVE	POSITIVE	POSITIVE	CUTANEOUS	CUTANEOUS
AC	Upper Purus	Acrelândia	2004-02-08	2004	51 a 60	F	industry and Commerce	industry and production of goods	POSITIVE	POSITIVE	POSITIVE	CUTANEOUS	CUTANEOUS
AC	Upper Purus	Acrelândia	2004-02-09	2004	21 a 30	M	industry and Commerce	industry and production of goods	POSITIVE	POSITIVE	POSITIVE	CUTANEOUS	CUTANEOUS
AC	Upper Purus	Acrelândia	2004-02-09	2004	21 a 30	M	industry and Commerce	industry and production of goods	POSITIVE	POSITIVE	POSITIVE	CUTANEOUS	CUTANEOUS
AC	Upper Purus	Acrelândia	2004-02-11	2004	11 a 20	M	industry and Commerce	industry and production of goods	POSITIVE	POSITIVE	POSITIVE	CUTANEOUS	CUTANEOUS
AC	Upper Purus	Acrelândia	2004-02-13	2004	11 a 20	M	industry and Commerce	industry and production of goods	POSITIVE	POSITIVE	POSITIVE	CUTANEOUS	CUTANEOUS
AC	Upper Purus	Acrelândia	2004-02-16	2004	0 a 10	F	under age	under age	POSITIVE	POSITIVE	POSITIVE	CUTANEOUS	CUTANEOUS
AC	Upper Purus	Acrelândia	2004-03-23	2004	0 a 10	F	under age	under age	POSITIVE	POSITIVE	POSITIVE	CUTANEOUS	CUTANEOUS
AC	Upper Purus	Acrelândia	2004-05-10	2004	31 a 40	M	industry and Commerce	industry and production of goods	POSITIVE	POSITIVE	POSITIVE	CUTANEOUS	CUTANEOUS
AC	Upper Purus	Acrelândia	2004-05-10	2004	11 a 20	M	Extractivist	Agricultural, forestry, hunting and fishing workers	POSITIVE	POSITIVE	POSITIVE	CUTANEOUS	CUTANEOUS
AC	Upper Purus	Acrelândia	2004-05-15	2004	0 a 10	M	under age	under age	POSITIVE	POSITIVE	POSITIVE	CUTANEOUS	CUTANEOUS
AC	Upper Purus	Acrelândia	2004-05-15	2004	0 a 10	M	under age	under age	POSITIVE	POSITIVE	POSITIVE	CUTANEOUS	CUTANEOUS
AC	Upper Purus	Acrelândia	2004-05-18	2004	21 a 30	M	Technician	administrative agent	POSITIVE	POSITIVE	POSITIVE	CUTANEOUS	CUTANEOUS
AC	Upper Purus	Acrelândia	2004-06-01	2004	41 a 50	M	SR	SR	POSITIVE	POSITIVE	POSITIVE	CUTANEOUS	CUTANEOUS
AC	Upper Purus	Acrelândia	2004-06-07	2004	> 60	M	industry and Commerce	industry and production of goods	POSITIVE	NEGATIVE	COMPATIBLE	CUTANEOUS	CUTANEOUS
AC	Upper Purus	Acrelândia	2004-07-01	2004	31 a 40	M	industry and Commerce	industry and production of goods	POSITIVE	POSITIVE	POSITIVE	CUTANEOUS	CUTANEOUS
AC	Upper Purus	Acrelândia	2004-07-01	2004	11 a 20	M	industry and Commerce	industry and production of goods	NEGATIVE	NEGATIVE	UNREALIZED	CUTANEOUS	CUTANEOUS
AC	Upper Purus	Acrelândia	2004-07-01	2004	21 a 30	M	industry and Commerce	industry and production of goods	POSITIVE	POSITIVE	POSITIVE	CUTANEOUS	CUTANEOUS
AC	Upper Purus	Acrelândia	2004-07-28	2004	11 a 20	F	industry and Commerce	industry and production of goods	POSITIVE	POSITIVE	POSITIVE	CUTANEOUS	CUTANEOUS
AC	Upper Purus	Acrelândia	2004-08-09	2004	21 a 30	M	industry and Commerce	industry and production of goods	POSITIVE	POSITIVE	POSITIVE	CUTANEOUS	CUTANEOUS
AC	Upper Purus	Acrelândia	2004-10-15	2004	> 60	M	Extractivist	Agricultural, forestry, hunting and fishing workers	POSITIVE	UNREALIZED	UNREALIZED	MUCOSA	CUTANEOUS
AC	Upper Purus	Acrelândia	2004-10-22	2004	21 a 30	M	industry and Commerce	industry and production of goods	POSITIVE	UNREALIZED	UNREALIZED	CUTANEOUS	CUTANEOUS
AC	Upper Purus	Acrelândia	2004-11-03	2004	51 a 60	M	industry and Commerce	industry and production of goods	POSITIVE	POSITIVE	UNREALIZED	CUTANEOUS	CUTANEOUS
AC	Upper Purus	Acrelândia	2004-11-03	2004	51 a 60	F	industry and Commerce	industry and production of goods	POSITIVE	POSITIVE	COMPATIBLE	CUTANEOUS	CUTANEOUS
AC	Upper Purus	Acrelândia	2004-11-11	2004	21 a 30	M	industry and Commerce	industry and production of goods	POSITIVE	POSITIVE	COMPATIBLE	CUTANEOUS	CUTANEOUS
AC	Upper Purus	Acrelândia	2004-11-23	2004	31 a 40	M	industry and Commerce	industry and production of goods	POSITIVE	NEGATIVE	COMPATIBLE	CUTANEOUS	CUTANEOUS
AC	Upper Purus	Acrelândia	2004-12-03	2004	21 a 30	F	industry and Commerce	industry and production of goods	POSITIVE	UNREALIZED	NOT COMPATIBLE	CUTANEOUS	CUTANEOUS
AC	Upper Purus	Acrelândia	2005-01-10	2005	21 a 30	M	industry and Commerce	industry and production of goods	NEGATIVE	POSITIVE	UNREALIZED	CUTANEOUS	CUTANEOUS
AC	Upper Purus	Acrelândia	2005-01-13	2005	21 a 30	M	industry and Commerce	industry and production of goods	UNREALIZED	POSITIVE	UNREALIZED	CUTANEOUS	CUTANEOUS
AC	Upper Purus	Acrelândia	2005-01-14	2005	11 a 20	M	industry and Commerce	industry and production of goods	POSITIVE	POSITIVE	UNREALIZED	CUTANEOUS	CUTANEOUS
AC	Upper Purus	Acrelândia	2005-01-17	2005	11 a 20	M	industry and Commerce	industry and production of goods	POSITIVE	UNREALIZED	UNREALIZED	CUTANEOUS	CUTANEOUS
AC	Upper Purus	Acrelândia	2005-02-10	2005	51 a 60	M	industry and Commerce	industry and production of goods	POSITIVE	POSITIVE	UNREALIZED	CUTANEOUS	CUTANEOUS
AC	Upper Purus	Acrelândia	2005-02-11	2005	21 a 30	M	industry and Commerce	industry and production of goods	UNREALIZED	UNREALIZED	UNREALIZED	CUTANEOUS	CUTANEOUS
AC	Upper Purus	Acrelândia	2005-03-08	2005	11 a 20	M	industry and Commerce	industry and production of goods	UNREALIZED	UNREALIZED	NOT COMPATIBLE	CUTANEOUS	CUTANEOUS
AC	Upper Purus	Acrelândia	2005-03-11	2005	41 a 50	M	industry and Commerce	industry and production of goods	UNREALIZED	POSITIVE	UNREALIZED	CUTANEOUS	MUCOSA
AC	Upper Purus	Acrelândia	2005-04-01	2005	21 a 30	M	industry and Commerce	industry and production of goods	POSITIVE	POSITIVE	UNREALIZED	CUTANEOUS	CUTANEOUS
AC	Upper Purus	Acrelândia	2005-04-05	2005	> 60	F	industry and Commerce	industry and production of goods	SR	POSITIVE	UNREALIZED	CUTANEOUS	CUTANEOUS
AC	Upper Purus	Acrelândia	2005-04-09	2005	31 a 40	M	industry and Commerce	industry and production of goods	UNREALIZED	POSITIVE	UNREALIZED	CUTANEOUS	CUTANEOUS
AC	Upper Purus	Acrelândia	2005-04-11	2005	51 a 60	F	industry and Commerce	industry and production of goods	UNREALIZED	POSITIVE	UNREALIZED	CUTANEOUS	CUTANEOUS
AC	Upper Purus	Acrelândia	2005-04-22	2005	21 a 30	M	industry and Commerce	industry and production of goods	UNREALIZED	POSITIVE	UNREALIZED	CUTANEOUS	CUTANEOUS
AC	Upper Purus	Acrelândia	2005-05-04	2005	31 a 40	M	industry and Commerce	industry and production of goods	SR	POSITIVE	UNREALIZED	CUTANEOUS	CUTANEOUS
AC	Upper Purus	Acrelândia	2005-05-12	2005	41 a 50	M	industry and Commerce	industry and production of goods	UNREALIZED	POSITIVE	UNREALIZED	CUTANEOUS	CUTANEOUS
AC	Upper Purus	Acrelândia	2005-05-12	2005	21 a 30	M	Extractivist	Agricultural, forestry, hunting and fishing workers	SR	POSITIVE	UNREALIZED	CUTANEOUS	CUTANEOUS
AC	Upper Purus	Acrelândia	2005-05-13	2005	51 a 60	M	industry and Commerce	industry and production of goods	UNREALIZED	POSITIVE	UNREALIZED	CUTANEOUS	MUCOSA
AC	Upper Purus	Acrelândia	2005-07-01	2005	31 a 40	M	industry and Commerce	industry and production of goods	NEGATIVE	POSITIVE	UNREALIZED	CUTANEOUS	CUTANEOUS
AC	Upper Purus	Acrelândia	2005-07-19	2005	11 a 20	M	SR	SR	UNREALIZED	POSITIVE	UNREALIZED	CUTANEOUS	CUTANEOUS
AC	Upper Purus	Acrelândia	2005-08-04	2005	21 a 30	M	industry and Commerce	industry and production of goods	POSITIVE	UNREALIZED	COMPATIBLE	CUTANEOUS	CUTANEOUS
AC	Upper Purus	Acrelândia	2005-10-03	2005	41 a 50	M	industry and Commerce	industry and production of goods	POSITIVE	POSITIVE	UNREALIZED	CUTANEOUS	CUTANEOUS
AC	Upper Purus	Acrelândia	2005-10-06	2005	21 a 30	F	industry and Commerce	industry and production of goods	UNREALIZED	UNREALIZED	UNREALIZED	CUTANEOUS	CUTANEOUS
AC	Upper Purus	Acrelândia	2005-11-09	2005	31 a 40	M	industry and Commerce	industry and production of goods	UNREALIZED	POSITIVE	UNREALIZED	CUTANEOUS	CUTANEOUS
AC	Upper Purus	Acrelândia	2005-11-09	2005	21 a 30	M	industry and Commerce	industry and production of goods	UNREALIZED	UNREALIZED	UNREALIZED	CUTANEOUS	CUTANEOUS
AC	Upper Purus	Acrelândia	2005-11-16	2005	21 a 30	M	industry and Commerce	industry and production of goods	POSITIVE	POSITIVE	UNREALIZED	CUTANEOUS	CUTANEOUS
AC	Upper Purus	Acrelândia	2005-11-16	2005	0 a 10	F	under age	under age	POSITIVE	POSITIVE	UNREALIZED	CUTANEOUS	CUTANEOUS
AC	Upper Purus	Acrelândia	2005-11-16	2005	31 a 40	F	industry and Commerce	industry and production of goods	UNREALIZED	UNREALIZED	UNREALIZED	CUTANEOUS	CUTANEOUS
AC	Upper Purus	Acrelândia	2005-11-23	2005	11 a 20	F	industry and Commerce	industry and production of goods	UNREALIZED	UNREALIZED	UNREALIZED	CUTANEOUS	CUTANEOUS
AC	Upper Purus	Acrelândia	2005-11-28	2005	31 a 40	M	Extractivist	Agricultural, forestry, hunting and fishing workers	UNREALIZED	POSITIVE	UNREALIZED	CUTANEOUS	CUTANEOUS
AC	Upper Purus	Acrelândia	2005-12-09	2005	21 a 30	M	industry and Commerce	industry and production of goods	POSITIVE	UNREALIZED	UNREALIZED	CUTANEOUS	CUTANEOUS
AC	Upper Purus	Acrelândia	2005-12-16	2005	41 a 50	M	industry and Commerce	industry and production of goods	UNREALIZED	POSITIVE	POSITIVE	CUTANEOUS	CUTANEOUS
AC	Upper Purus	Acrelândia	2005-12-19	2005	31 a 40	F	industry and Commerce	industry and production of goods	POSITIVE	POSITIVE	UNREALIZED	CUTANEOUS	CUTANEOUS
AC	Upper Purus	Acrelândia	2005-12-19	2005	21 a 30	M	industry and Commerce	industry and production of goods	POSITIVE	POSITIVE	UNREALIZED	CUTANEOUS	CUTANEOUS
AC	Upper Purus	Acrelândia	2006-01-02	2006	21 a 30	M	industry and Commerce	industry and production of goods	POSITIVE	POSITIVE	UNREALIZED	CUTANEOUS	CUTANEOUS
AC	Upper Purus	Acrelândia	2006-01-07	2006	11 a 20	M	Extractivist	Agricultural, forestry, hunting and fishing workers	POSITIVE	POSITIVE	UNREALIZED	CUTANEOUS	CUTANEOUS
AC	Upper Purus	Acrelândia	2006-01-09	2006	11 a 20	M	industry and Commerce	industry and production of goods	POSITIVE	POSITIVE	UNREALIZED	CUTANEOUS	CUTANEOUS
AC	Upper Purus	Acrelândia	2006-01-19	2006	31 a 40	F	industry and Commerce	industry and production of goods	POSITIVE	POSITIVE	UNREALIZED	CUTANEOUS	CUTANEOUS
AC	Upper Purus	Acrelândia	2006-01-19	2006	11 a 20	M	industry and Commerce	industry and production of goods	POSITIVE	POSITIVE	UNREALIZED	CUTANEOUS	CUTANEOUS
AC	Upper Purus	Acrelândia	2006-01-31	2006	31 a 40	M	industry and Commerce	industry and production of goods	POSITIVE	POSITIVE	UNREALIZED	CUTANEOUS	CUTANEOUS
AC	Upper Purus	Acrelândia	2006-02-03	2006	> 60	M	industry and Commerce	industry and production of goods	UNREALIZED	POSITIVE	UNREALIZED	CUTANEOUS	CUTANEOUS
AC	Upper Purus	Acrelândia	2006-03-17	2006	21 a 30	M	Extractivist	Agricultural, forestry, hunting and fishing workers	POSITIVE	POSITIVE	UNREALIZED	CUTANEOUS	CUTANEOUS
AC	Upper Purus	Acrelândia	2006-03-24	2006	31 a 40	M	Extractivist	Agricultural, forestry, hunting and fishing workers	UNREALIZED	POSITIVE	UNREALIZED	CUTANEOUS	MUCOSA
AC	Upper Purus	Acrelândia	2006-03-29	2006	0 a 10	F	under age	under age	UNREALIZED	POSITIVE	UNREALIZED	CUTANEOUS	CUTANEOUS
AC	Upper Purus	Acrelândia	2006-04-03	2006	11 a 20	M	industry and Commerce	industry and production of goods	SR	POSITIVE	UNREALIZED	CUTANEOUS	CUTANEOUS
AC	Upper Purus	Acrelândia	2006-05-01	2006	41 a 50	M	Extractivist	Agricultural, forestry, hunting and fishing workers	UNREALIZED	POSITIVE	UNREALIZED	CUTANEOUS	CUTANEOUS
AC	Upper Purus	Acrelândia	2006-05-02	2006	0 a 10	M	under age	under age	POSITIVE	POSITIVE	UNREALIZED	CUTANEOUS	CUTANEOUS
AC	Upper Purus	Acrelândia	2006-05-15	2006	21 a 30	M	Extractivist	Agricultural, forestry, hunting and fishing workers	UNREALIZED	POSITIVE	UNREALIZED	CUTANEOUS	CUTANEOUS
AC	Upper Purus	Acrelândia	2006-05-15	2006	11 a 20	M	Extractivist	Agricultural, forestry, hunting and fishing workers	UNREALIZED	POSITIVE	UNREALIZED	CUTANEOUS	CUTANEOUS
AC	Upper Purus	Acrelândia	2006-05-20	2006	21 a 30	M	Extractivist	Agricultural, forestry, hunting and fishing workers	UNREALIZED	POSITIVE	UNREALIZED	CUTANEOUS	CUTANEOUS
AC	Upper Purus	Acrelândia	2006-05-24	2006	0 a 10	F	under age	under age	UNREALIZED	UNREALIZED	NOT COMPATIBLE	MUCOSA	CUTANEOUS
AC	Upper Purus	Acrelândia	2006-05-27	2006	31 a 40	F	Extractivist	Agricultural, forestry, hunting and fishing workers	UNREALIZED	POSITIVE	UNREALIZED	CUTANEOUS	CUTANEOUS
AC	Upper Purus	Acrelândia	2006-05-28	2006	21 a 30	M	Extractivist	Agricultural, forestry, hunting and fishing workers	UNREALIZED	POSITIVE	UNREALIZED	CUTANEOUS	CUTANEOUS
AC	Upper Purus	Acrelândia	2006-06-26	2006	11 a 20	M	industry and Commerce	industry and production of goods	UNREALIZED	UNREALIZED	UNREALIZED	CUTANEOUS	CUTANEOUS
AC	Upper Purus	Acrelândia	2006-07-15	2006	51 a 60	M	Extractivist	Agricultural, forestry, hunting and fishing workers	POSITIVE	POSITIVE	UNREALIZED	CUTANEOUS	CUTANEOUS
AC	Upper Purus	Acrelândia	2006-07-24	2006	31 a 40	M	Extractivist	Agricultural, forestry, hunting and fishing workers	POSITIVE	POSITIVE	UNREALIZED	MUCOSA	MUCOSA
AC	Upper Purus	Acrelândia	2006-07-24	2006	51 a 60	M	Extractivist	Agricultural, forestry, hunting and fishing workers	POSITIVE	POSITIVE	UNREALIZED	MUCOSA	MUCOSA
AC	Upper Purus	Acrelândia	2006-07-26	2006	11 a 20	M	industry and Commerce	industry and production of goods	POSITIVE	POSITIVE	UNREALIZED	CUTANEOUS	CUTANEOUS
AC	Upper Purus	Acrelândia	2006-07-26	2006	21 a 30	M	Extractivist	Agricultural, forestry, hunting and fishing workers	POSITIVE	POSITIVE	UNREALIZED	CUTANEOUS	CUTANEOUS
AC	Upper Purus	Acrelândia	2006-07-26	2006	21 a 30	F	industry and Commerce	industry and production of goods	POSITIVE	POSITIVE	UNREALIZED	CUTANEOUS	CUTANEOUS
AC	Upper Purus	Acrelândia	2006-09-25	2006	21 a 30	M	Extractivist	Agricultural, forestry, hunting and fishing workers	UNREALIZED	POSITIVE	POSITIVE	CUTANEOUS	CUTANEOUS
AC	Upper Purus	Acrelândia	2006-10-05	2006	11 a 20	M	industry and Commerce	industry and production of goods	POSITIVE	UNREALIZED	UNREALIZED	CUTANEOUS	CUTANEOUS
AC	Upper Purus	Acrelândia	2006-11-10	2006	51 a 60	M	industry and Commerce	industry and production of goods	NEGATIVE	POSITIVE	UNREALIZED	CUTANEOUS	CUTANEOUS
AC	Upper Purus	Acrelândia	2006-11-24	2006	21 a 30	M	industry and Commerce	industry and production of goods	POSITIVE	NEGATIVE	COMPATIBLE	CUTANEOUS	CUTANEOUS
AC	Upper Purus	Acrelândia	2006-11-27	2006	21 a 30	M	Extractivist	Agricultural, forestry, hunting and fishing workers	POSITIVE	POSITIVE	UNREALIZED	CUTANEOUS	CUTANEOUS
AC	Upper Purus	Acrelândia	2007-03-14	2007	11 a 20	F	SR	SR	UNREALIZED	POSITIVE	UNREALIZED	CUTANEOUS	CUTANEOUS
AC	Upper Purus	Acrelândia	2007-03-14	2007	21 a 30	M	industry and Commerce	industry and production of goods	UNREALIZED	POSITIVE	UNREALIZED	CUTANEOUS	CUTANEOUS
AC	Upper Purus	Acrelândia	2007-04-02	2007	21 a 30	F	Extractivist	Agricultural, forestry, hunting and fishing workers	POSITIVE	UNREALIZED	UNREALIZED	CUTANEOUS	CUTANEOUS
AC	Upper Purus	Acrelândia	2007-04-18	2007	41 a 50	M	SR	SR	UNREALIZED	UNREALIZED	UNREALIZED	CUTANEOUS	MUCOSA
AC	Upper Purus	Acrelândia	2007-04-20	2007	21 a 30	M	SR	SR	UNREALIZED	POSITIVE	UNREALIZED	CUTANEOUS	CUTANEOUS
AC	Upper Purus	Acrelândia	2007-05-09	2007	> 60	M	SR	SR	UNREALIZED	POSITIVE	UNREALIZED	CUTANEOUS	CUTANEOUS
AC	Upper Purus	Acrelândia	2007-05-11	2007	41 a 50	M	SR	SR	POSITIVE	POSITIVE	UNREALIZED	CUTANEOUS	CUTANEOUS
AC	Upper Purus	Acrelândia	2007-05-16	2007	21 a 30	M	SR	SR	UNREALIZED	POSITIVE	UNREALIZED	CUTANEOUS	CUTANEOUS
AC	Upper Purus	Acrelândia	2007-05-16	2007	41 a 50	M	SR	SR	UNREALIZED	POSITIVE	UNREALIZED	CUTANEOUS	CUTANEOUS
AC	Upper Purus	Acrelândia	2007-05-18	2007	21 a 30	F	Extractivist	Agricultural, forestry, hunting and fishing workers	UNREALIZED	POSITIVE	UNREALIZED	MUCOSA	MUCOSA
AC	Upper Purus	Acrelândia	2007-06-25	2007	11 a 20	M	Extractivist	Agricultural, forestry, hunting and fishing workers	POSITIVE	POSITIVE	UNREALIZED	CUTANEOUS	CUTANEOUS
AC	Upper Purus	Acrelândia	2007-08-31	2007	21 a 30	M	SR	SR	POSITIVE	POSITIVE	UNREALIZED	CUTANEOUS	MUCOSA
AC	Upper Purus	Acrelândia	2007-09-05	2007	11 a 20	F	SR	SR	POSITIVE	POSITIVE	UNREALIZED	CUTANEOUS	CUTANEOUS
AC	Upper Purus	Acrelândia	2007-10-08	2007	41 a 50	M	Extractivist	Agricultural, forestry, hunting and fishing workers	NEGATIVE	POSITIVE	COMPATIBLE	CUTANEOUS	CUTANEOUS
AC	Upper Purus	Acrelândia	2007-10-25	2007	21 a 30	M	Extractivist	Agricultural, forestry, hunting and fishing workers	UNREALIZED	POSITIVE	UNREALIZED	CUTANEOUS	CUTANEOUS
AC	Upper Purus	Acrelândia	2007-11-14	2007	31 a 40	M	SR	SR	POSITIVE	POSITIVE	UNREALIZED	CUTANEOUS	CUTANEOUS
AC	Upper Purus	Acrelândia	2007-12-18	2007	41 a 50	F	Extractivist	Agricultural, forestry, hunting and fishing workers	POSITIVE	UNREALIZED	POSITIVE	SR	CUTANEOUS
AC	Upper Purus	Acrelândia	2008-03-17	2008	31 a 40	M	SR	SR	UNREALIZED	UNREALIZED	UNREALIZED	MUCOSA	MUCOSA
AC	Upper Purus	Acrelândia	2008-05-06	2008	11 a 20	M	SR	SR	POSITIVE	POSITIVE	UNREALIZED	CUTANEOUS	CUTANEOUS
AC	Upper Purus	Acrelândia	2008-06-03	2008	0 a 10	M	under age	under age	UNREALIZED	POSITIVE	UNREALIZED	CUTANEOUS	CUTANEOUS
AC	Upper Purus	Acrelândia	2008-06-09	2008	11 a 20	F	Extractivist	Agricultural, forestry, hunting and fishing workers	UNREALIZED	POSITIVE	UNREALIZED	CUTANEOUS	CUTANEOUS
AC	Upper Purus	Acrelândia	2008-06-10	2008	11 a 20	M	SR	SR	UNREALIZED	POSITIVE	UNREALIZED	CUTANEOUS	CUTANEOUS
AC	Upper Purus	Acrelândia	2008-06-12	2008	21 a 30	M	SR	SR	UNREALIZED	POSITIVE	UNREALIZED	CUTANEOUS	CUTANEOUS
AC	Upper Purus	Acrelândia	2008-06-18	2008	21 a 30	F	SR	SR	POSITIVE	UNREALIZED	UNREALIZED	CUTANEOUS	CUTANEOUS
AC	Upper Purus	Acrelândia	2008-07-01	2008	> 60	F	SR	SR	POSITIVE	UNREALIZED	UNREALIZED	CUTANEOUS	CUTANEOUS
AC	Upper Purus	Acrelândia	2008-07-30	2008	31 a 40	M	SR	SR	NEGATIVE	POSITIVE	NOT COMPATIBLE	CUTANEOUS	CUTANEOUS
AC	Upper Purus	Acrelândia	2008-08-07	2008	51 a 60	M	SR	SR	NEGATIVE	UNREALIZED	UNREALIZED	CUTANEOUS	CUTANEOUS
AC	Upper Purus	Acrelândia	2008-08-13	2008	31 a 40	M	Extractivist	Agricultural, forestry, hunting and fishing workers	NEGATIVE	POSITIVE	UNREALIZED	CUTANEOUS	CUTANEOUS
AC	Upper Purus	Acrelândia	2008-08-14	2008	51 a 60	M	Extractivist	Agricultural, forestry, hunting and fishing workers	UNREALIZED	POSITIVE	UNREALIZED	CUTANEOUS	CUTANEOUS
AC	Upper Purus	Acrelândia	2008-08-19	2008	21 a 30	M	SR	SR	POSITIVE	UNREALIZED	UNREALIZED	CUTANEOUS	CUTANEOUS
AC	Upper Purus	Acrelândia	2008-08-19	2008	31 a 40	M	SR	SR	POSITIVE	UNREALIZED	UNREALIZED	CUTANEOUS	CUTANEOUS
AC	Upper Purus	Acrelândia	2008-08-20	2008	0 a 10	M	under age	under age	UNREALIZED	POSITIVE	UNREALIZED	CUTANEOUS	CUTANEOUS
AC	Upper Purus	Acrelândia	2008-08-25	2008	11 a 20	M	Extractivist	Agricultural, forestry, hunting and fishing workers	NEGATIVE	POSITIVE	UNREALIZED	CUTANEOUS	CUTANEOUS
AC	Upper Purus	Acrelândia	2008-08-25	2008	0 a 10	F	under age	under age	UNREALIZED	POSITIVE	UNREALIZED	CUTANEOUS	CUTANEOUS
AC	Upper Purus	Acrelândia	2008-08-27	2008	41 a 50	M	SR	SR	UNREALIZED	UNREALIZED	UNREALIZED	CUTANEOUS	CUTANEOUS
AC	Upper Purus	Acrelândia	2008-08-30	2008	31 a 40	M	SR	SR	UNREALIZED	POSITIVE	UNREALIZED	CUTANEOUS	CUTANEOUS
AC	Upper Purus	Acrelândia	2008-09-01	2008	11 a 20	M	Extractivist	Agricultural, forestry, hunting and fishing workers	POSITIVE	UNREALIZED	UNREALIZED	CUTANEOUS	CUTANEOUS
AC	Upper Purus	Acrelândia	2008-09-09	2008	21 a 30	M	SR	SR	UNREALIZED	UNREALIZED	UNREALIZED	CUTANEOUS	CUTANEOUS
AC	Upper Purus	Acrelândia	2008-09-12	2008	31 a 40	F	SR	SR	UNREALIZED	POSITIVE	UNREALIZED	CUTANEOUS	CUTANEOUS
AC	Upper Purus	Acrelândia	2008-09-12	2008	21 a 30	M	SR	SR	UNREALIZED	POSITIVE	UNREALIZED	CUTANEOUS	CUTANEOUS
AC	Upper Purus	Acrelândia	2008-09-12	2008	0 a 10	M	under age	under age	UNREALIZED	POSITIVE	UNREALIZED	CUTANEOUS	CUTANEOUS
AC	Upper Purus	Acrelândia	2008-09-12	2008	0 a 10	M	under age	under age	UNREALIZED	POSITIVE	UNREALIZED	CUTANEOUS	CUTANEOUS
AC	Upper Purus	Acrelândia	2008-09-12	2008	0 a 10	M	under age	under age	NEGATIVE	POSITIVE	UNREALIZED	CUTANEOUS	CUTANEOUS
AC	Upper Purus	Acrelândia	2008-09-12	2008	21 a 30	M	SR	SR	UNREALIZED	POSITIVE	UNREALIZED	CUTANEOUS	CUTANEOUS
AC	Upper Purus	Acrelândia	2008-09-15	2008	11 a 20	M	SR	SR	POSITIVE	UNREALIZED	UNREALIZED	CUTANEOUS	CUTANEOUS
AC	Upper Purus	Acrelândia	2008-10-01	2008	11 a 20	M	SR	SR	UNREALIZED	POSITIVE	UNREALIZED	CUTANEOUS	CUTANEOUS
AC	Upper Purus	Acrelândia	2008-10-20	2008	21 a 30	M	SR	SR	POSITIVE	UNREALIZED	UNREALIZED	CUTANEOUS	CUTANEOUS
AC	Upper Purus	Acrelândia	2008-10-29	2008	21 a 30	M	SR	SR	NEGATIVE	POSITIVE	UNREALIZED	CUTANEOUS	CUTANEOUS
AC	Upper Purus	Acrelândia	2008-10-30	2008	41 a 50	M	SR	SR	UNREALIZED	POSITIVE	UNREALIZED	CUTANEOUS	CUTANEOUS
AC	Upper Purus	Acrelândia	2008-10-31	2008	31 a 40	M	SR	SR	UNREALIZED	POSITIVE	UNREALIZED	CUTANEOUS	CUTANEOUS
AC	Upper Purus	Acrelândia	2008-11-24	2008	31 a 40	M	SR	SR	UNREALIZED	POSITIVE	UNREALIZED	CUTANEOUS	CUTANEOUS
AC	Upper Purus	Acrelândia	2008-12-20	2008	> 60	M	SR	SR	UNREALIZED	POSITIVE	UNREALIZED	CUTANEOUS	CUTANEOUS
AC	Upper Purus	Acrelândia	2009-01-16	2009	21 a 30	M	Extractivist	Agricultural, forestry, hunting and fishing workers	UNREALIZED	POSITIVE	UNREALIZED	CUTANEOUS	CUTANEOUS
AC	Upper Purus	Acrelândia	2009-02-04	2009	> 60	M	administrative agent	administrative agent	POSITIVE	UNREALIZED	POSITIVE	CUTANEOUS	MUCOSA
AC	Upper Purus	Acrelândia	2009-02-17	2009	21 a 30	F	Extractivist	Agricultural, forestry, hunting and fishing workers	POSITIVE	UNREALIZED	POSITIVE	CUTANEOUS	CUTANEOUS
AC	Upper Purus	Acrelândia	2009-03-03	2009	11 a 20	M	Extractivist	Agricultural, forestry, hunting and fishing workers	UNREALIZED	POSITIVE	NOT COMPATIBLE	CUTANEOUS	CUTANEOUS
AC	Upper Purus	Acrelândia	2009-03-25	2009	21 a 30	M	Extractivist	Agricultural, forestry, hunting and fishing workers	UNREALIZED	POSITIVE	POSITIVE	CUTANEOUS	CUTANEOUS
AC	Upper Purus	Acrelândia	2009-04-15	2009	0 a 10	M	under age	under age	UNREALIZED	POSITIVE	UNREALIZED	CUTANEOUS	CUTANEOUS
AC	Upper Purus	Acrelândia	2009-04-20	2009	11 a 20	M	SR	SR	NEGATIVE	POSITIVE	POSITIVE	CUTANEOUS	CUTANEOUS
AC	Upper Purus	Acrelândia	2009-04-21	2009	11 a 20	M	Extractivist	Agricultural, forestry, hunting and fishing workers	POSITIVE	UNREALIZED	POSITIVE	CUTANEOUS	CUTANEOUS
AC	Upper Purus	Acrelândia	2009-05-02	2009	21 a 30	M	Extractivist	Agricultural, forestry, hunting and fishing workers	POSITIVE	UNREALIZED	POSITIVE	CUTANEOUS	CUTANEOUS
AC	Upper Purus	Acrelândia	2009-05-03	2009	31 a 40	F	Extractivist	Agricultural, forestry, hunting and fishing workers	POSITIVE	POSITIVE	UNREALIZED	MUCOSA	CUTANEOUS
AC	Upper Purus	Acrelândia	2009-06-07	2009	21 a 30	M	SR	SR	NEGATIVE	POSITIVE	UNREALIZED	CUTANEOUS	CUTANEOUS
AC	Upper Purus	Acrelândia	2009-07-01	2009	> 60	M	Extractivist	Agricultural, forestry, hunting and fishing workers	POSITIVE	UNREALIZED	UNREALIZED	CUTANEOUS	CUTANEOUS
AC	Upper Purus	Acrelândia	2009-07-16	2009	21 a 30	M	SR	SR	POSITIVE	NEGATIVE	UNREALIZED	CUTANEOUS	CUTANEOUS
AC	Upper Purus	Acrelândia	2009-08-25	2009	> 60	M	Extractivist	Agricultural, forestry, hunting and fishing workers	UNREALIZED	POSITIVE	POSITIVE	MUCOSA	MUCOSA
AC	Upper Purus	Acrelândia	2009-09-09	2009	0 a 10	M	under age	under age	NEGATIVE	POSITIVE	POSITIVE	CUTANEOUS	CUTANEOUS
AC	Upper Purus	Acrelândia	2009-09-14	2009	31 a 40	M	Trade	Domestic services and general trade	UNREALIZED	UNREALIZED	COMPATIBLE	CUTANEOUS	CUTANEOUS
AC	Upper Purus	Acrelândia	2009-09-30	2009	21 a 30	M	administrative agent	administrative agent	UNREALIZED	POSITIVE	NOT COMPATIBLE	CUTANEOUS	CUTANEOUS
AC	Upper Purus	Acrelândia	2009-10-08	2009	41 a 50	M	Trade	Domestic services and general trade	UNREALIZED	POSITIVE	UNREALIZED	CUTANEOUS	CUTANEOUS
AC	Upper Purus	Acrelândia	2009-12-06	2009	21 a 30	M	SR	SR	POSITIVE	NEGATIVE	UNREALIZED	CUTANEOUS	CUTANEOUS
AC	Upper Purus	Acrelândia	2010-02-06	2010	0 a 10	M	under age	under age	NEGATIVE	POSITIVE	UNREALIZED	CUTANEOUS	CUTANEOUS
AC	Upper Purus	Acrelândia	2010-03-05	2010	31 a 40	M	Extractivist	Agricultural, forestry, hunting and fishing workers	POSITIVE	UNREALIZED	POSITIVE	CUTANEOUS	CUTANEOUS
AC	Upper Purus	Acrelândia	2010-06-22	2010	21 a 30	M	Extractivist	Agricultural, forestry, hunting and fishing workers	UNREALIZED	POSITIVE	UNREALIZED	CUTANEOUS	CUTANEOUS
AC	Upper Purus	Acrelândia	2010-06-24	2010	51 a 60	M	Extractivist	Agricultural, forestry, hunting and fishing workers	NEGATIVE	POSITIVE	POSITIVE	CUTANEOUS	MUCOSA
AC	Upper Purus	Acrelândia	2010-07-28	2010	31 a 40	M	Extractivist	Agricultural, forestry, hunting and fishing workers	POSITIVE	UNREALIZED	POSITIVE	CUTANEOUS	CUTANEOUS
AC	Upper Purus	Acrelândia	2010-08-11	2010	11 a 20	M	industry and Commerce	industry and production of goods	NEGATIVE	POSITIVE	UNREALIZED	CUTANEOUS	CUTANEOUS
AC	Upper Purus	Acrelândia	2010-08-19	2010	11 a 20	M	Extractivist	Agricultural, forestry, hunting and fishing workers	UNREALIZED	UNREALIZED	UNREALIZED	CUTANEOUS	CUTANEOUS
AC	Upper Purus	Acrelândia	2010-08-23	2010	31 a 40	F	SR	SR	UNREALIZED	POSITIVE	UNREALIZED	CUTANEOUS	CUTANEOUS
AC	Upper Purus	Acrelândia	2010-09-06	2010	11 a 20	M	industry and Commerce	industry and production of goods	UNREALIZED	POSITIVE	UNREALIZED	CUTANEOUS	CUTANEOUS
AC	Upper Purus	Acrelândia	2010-09-13	2010	21 a 30	M	Extractivist	Agricultural, forestry, hunting and fishing workers	UNREALIZED	POSITIVE	UNREALIZED	CUTANEOUS	CUTANEOUS
AC	Upper Purus	Acrelândia	2010-11-27	2010	41 a 50	M	Technician	administrative agent	UNREALIZED	POSITIVE	UNREALIZED	CUTANEOUS	CUTANEOUS
AM	Lower Purus	Anori	2010-09-27	2010	21 a 30	M	SR	SR	POSITIVE	UNREALIZED	POSITIVE	CUTANEOUS	CUTANEOUS
AC	Upper Purus	Assis Brasil	2001-01-01	2001	21 a 30	M	Extractivist	Agricultural, forestry, hunting and fishing workers	UNREALIZED	UNREALIZED	UNREALIZED	CUTANEOUS	MUCOSA
AC	Upper Purus	Assis Brasil	2001-01-01	2001	21 a 30	M	SR	SR	UNREALIZED	POSITIVE	UNREALIZED	CUTANEOUS	MUCOSA
AC	Upper Purus	Assis Brasil	2001-01-01	2001	21 a 30	M	industry and Commerce	industry and production of goods	POSITIVE	UNREALIZED	UNREALIZED	CUTANEOUS	MUCOSA
AC	Upper Purus	Assis Brasil	2001-01-01	2001	11 a 20	M	Extractivist	Agricultural, forestry, hunting and fishing workers	UNREALIZED	POSITIVE	UNREALIZED	CUTANEOUS	CUTANEOUS
AC	Upper Purus	Assis Brasil	2001-02-01	2001	41 a 50	M	Extractivist	Agricultural, forestry, hunting and fishing workers	UNREALIZED	POSITIVE	UNREALIZED	CUTANEOUS	MUCOSA
AC	Upper Purus	Assis Brasil	2001-02-01	2001	21 a 30	M	SR	SR	UNREALIZED	POSITIVE	UNREALIZED	CUTANEOUS	MUCOSA
AC	Upper Purus	Assis Brasil	2001-03-01	2001	11 a 20	M	SR	SR	POSITIVE	UNREALIZED	UNREALIZED	CUTANEOUS	MUCOSA
AC	Upper Purus	Assis Brasil	2001-03-01	2001	21 a 30	M	industry and Commerce	industry and production of goods	POSITIVE	UNREALIZED	UNREALIZED	CUTANEOUS	MUCOSA
AC	Upper Purus	Assis Brasil	2001-03-01	2001	21 a 30	F	industry and Commerce	industry and production of goods	POSITIVE	UNREALIZED	UNREALIZED	CUTANEOUS	MUCOSA
AC	Upper Purus	Assis Brasil	2001-03-01	2001	21 a 30	M	SR	SR	POSITIVE	UNREALIZED	UNREALIZED	CUTANEOUS	MUCOSA
AC	Upper Purus	Assis Brasil	2001-03-01	2001	11 a 20	F	SR	SR	POSITIVE	UNREALIZED	UNREALIZED	CUTANEOUS	MUCOSA
AC	Upper Purus	Assis Brasil	2001-03-01	2001	0 a 10	M	under age	under age	POSITIVE	UNREALIZED	UNREALIZED	CUTANEOUS	MUCOSA
AC	Upper Purus	Assis Brasil	2001-03-01	2001	11 a 20	M	industry and Commerce	industry and production of goods	POSITIVE	UNREALIZED	UNREALIZED	CUTANEOUS	MUCOSA
AC	Upper Purus	Assis Brasil	2001-03-01	2001	21 a 30	F	SR	SR	POSITIVE	UNREALIZED	UNREALIZED	CUTANEOUS	MUCOSA
AC	Upper Purus	Assis Brasil	2001-03-01	2001	0 a 10	M	under age	under age	POSITIVE	UNREALIZED	UNREALIZED	CUTANEOUS	MUCOSA
AC	Upper Purus	Assis Brasil	2001-03-01	2001	11 a 20	F	SR	SR	POSITIVE	UNREALIZED	UNREALIZED	CUTANEOUS	MUCOSA
AC	Upper Purus	Assis Brasil	2001-04-01	2001	0 a 10	F	under age	under age	SR	SR	UNREALIZED	CUTANEOUS	CUTANEOUS
AC	Upper Purus	Assis Brasil	2001-04-01	2001	0 a 10	M	under age	under age	UNREALIZED	UNREALIZED	UNREALIZED	CUTANEOUS	CUTANEOUS
AC	Upper Purus	Assis Brasil	2001-08-01	2001	11 a 20	M	Extractivist	Agricultural, forestry, hunting and fishing workers	UNREALIZED	UNREALIZED	UNREALIZED	CUTANEOUS	CUTANEOUS
AC	Upper Purus	Assis Brasil	2001-08-01	2001	21 a 30	M	Extractivist	Agricultural, forestry, hunting and fishing workers	UNREALIZED	UNREALIZED	UNREALIZED	CUTANEOUS	CUTANEOUS
AC	Upper Purus	Assis Brasil	2001-08-01	2001	21 a 30	F	industry and Commerce	industry and production of goods	UNREALIZED	UNREALIZED	UNREALIZED	CUTANEOUS	CUTANEOUS
AC	Upper Purus	Assis Brasil	2001-08-01	2001	11 a 20	M	Extractivist	Agricultural, forestry, hunting and fishing workers	UNREALIZED	UNREALIZED	UNREALIZED	MUCOSA	CUTANEOUS
AC	Upper Purus	Assis Brasil	2001-09-01	2001	0 a 10	M	under age	under age	POSITIVE	UNREALIZED	UNREALIZED	CUTANEOUS	CUTANEOUS
AC	Upper Purus	Assis Brasil	2001-09-01	2001	31 a 40	M	Extractivist	Agricultural, forestry, hunting and fishing workers	POSITIVE	UNREALIZED	UNREALIZED	CUTANEOUS	CUTANEOUS
AC	Upper Purus	Assis Brasil	2001-09-01	2001	21 a 30	M	SR	SR	POSITIVE	UNREALIZED	UNREALIZED	CUTANEOUS	CUTANEOUS
AC	Upper Purus	Assis Brasil	2001-09-01	2001	0 a 10	F	under age	under age	UNREALIZED	UNREALIZED	UNREALIZED	CUTANEOUS	MUCOSA
AC	Upper Purus	Assis Brasil	2001-09-01	2001	31 a 40	F	industry and Commerce	industry and production of goods	POSITIVE	UNREALIZED	UNREALIZED	CUTANEOUS	CUTANEOUS
AC	Upper Purus	Assis Brasil	2001-09-01	2001	11 a 20	F	Extractivist	Agricultural, forestry, hunting and fishing workers	UNREALIZED	UNREALIZED	UNREALIZED	MUCOSA	MUCOSA
AC	Upper Purus	Assis Brasil	2001-09-01	2001	21 a 30	M	SR	SR	UNREALIZED	UNREALIZED	UNREALIZED	CUTANEOUS	CUTANEOUS
AC	Upper Purus	Assis Brasil	2001-09-01	2001	21 a 30	M	Extractivist	Agricultural, forestry, hunting and fishing workers	POSITIVE	UNREALIZED	UNREALIZED	CUTANEOUS	CUTANEOUS
AC	Upper Purus	Assis Brasil	2001-09-01	2001	31 a 40	M	Extractivist	Agricultural, forestry, hunting and fishing workers	UNREALIZED	UNREALIZED	UNREALIZED	CUTANEOUS	CUTANEOUS
AC	Upper Purus	Assis Brasil	2001-10-01	2001	0 a 10	F	under age	under age	POSITIVE	UNREALIZED	UNREALIZED	CUTANEOUS	CUTANEOUS
AC	Upper Purus	Assis Brasil	2001-10-01	2001	11 a 20	M	Extractivist	Agricultural, forestry, hunting and fishing workers	POSITIVE	UNREALIZED	UNREALIZED	CUTANEOUS	CUTANEOUS
AC	Upper Purus	Assis Brasil	2001-10-01	2001	11 a 20	M	SR	SR	POSITIVE	UNREALIZED	UNREALIZED	CUTANEOUS	CUTANEOUS
AC	Upper Purus	Assis Brasil	2001-10-01	2001	21 a 30	F	SR	SR	POSITIVE	UNREALIZED	UNREALIZED	CUTANEOUS	MUCOSA
AC	Upper Purus	Assis Brasil	2001-10-01	2001	0 a 10	F	under age	under age	NEGATIVE	UNREALIZED	UNREALIZED	CUTANEOUS	MUCOSA
AC	Upper Purus	Assis Brasil	2002-01-01	2002	11 a 20	M	industry and Commerce	industry and production of goods	POSITIVE	UNREALIZED	UNREALIZED	CUTANEOUS	CUTANEOUS
AC	Upper Purus	Assis Brasil	2002-01-01	2002	11 a 20	M	industry and Commerce	industry and production of goods	POSITIVE	UNREALIZED	UNREALIZED	CUTANEOUS	CUTANEOUS
AC	Upper Purus	Assis Brasil	2002-01-01	2002	11 a 20	M	industry and Commerce	industry and production of goods	UNREALIZED	UNREALIZED	UNREALIZED	CUTANEOUS	MUCOSA
AC	Upper Purus	Assis Brasil	2002-01-01	2002	11 a 20	M	industry and Commerce	industry and production of goods	POSITIVE	UNREALIZED	UNREALIZED	CUTANEOUS	CUTANEOUS
AC	Upper Purus	Assis Brasil	2002-01-01	2002	11 a 20	M	Extractivist	Agricultural, forestry, hunting and fishing workers	POSITIVE	POSITIVE	UNREALIZED	CUTANEOUS	CUTANEOUS
AC	Upper Purus	Assis Brasil	2002-01-01	2002	21 a 30	M	industry and Commerce	industry and production of goods	POSITIVE	POSITIVE	UNREALIZED	CUTANEOUS	MUCOSA
AC	Upper Purus	Assis Brasil	2002-01-31	2002	0 a 10	F	under age	under age	UNREALIZED	POSITIVE	COMPATIBLE	MUCOSA	MUCOSA
AC	Upper Purus	Assis Brasil	2002-02-01	2002	11 a 20	M	industry and Commerce	industry and production of goods	UNREALIZED	POSITIVE	COMPATIBLE	CUTANEOUS	CUTANEOUS
AC	Upper Purus	Assis Brasil	2002-02-01	2002	41 a 50	M	industry and Commerce	industry and production of goods	UNREALIZED	POSITIVE	UNREALIZED	CUTANEOUS	CUTANEOUS
AC	Upper Purus	Assis Brasil	2002-02-01	2002	41 a 50	F	industry and Commerce	industry and production of goods	POSITIVE	UNREALIZED	UNREALIZED	CUTANEOUS	CUTANEOUS
AC	Upper Purus	Assis Brasil	2002-02-01	2002	31 a 40	M	administrative agent	administrative agent	POSITIVE	UNREALIZED	UNREALIZED	CUTANEOUS	CUTANEOUS
AC	Upper Purus	Assis Brasil	2002-02-01	2002	0 a 10	F	under age	under age	POSITIVE	UNREALIZED	UNREALIZED	CUTANEOUS	CUTANEOUS
AC	Upper Purus	Assis Brasil	2002-02-04	2002	11 a 20	M	industry and Commerce	industry and production of goods	UNREALIZED	POSITIVE	UNREALIZED	CUTANEOUS	CUTANEOUS
AC	Upper Purus	Assis Brasil	2002-02-20	2002	0 a 10	F	under age	under age	UNREALIZED	POSITIVE	UNREALIZED	CUTANEOUS	CUTANEOUS
AC	Upper Purus	Assis Brasil	2002-02-25	2002	11 a 20	F	Extractivist	Agricultural, forestry, hunting and fishing workers	UNREALIZED	POSITIVE	UNREALIZED	CUTANEOUS	MUCOSA
AC	Upper Purus	Assis Brasil	2002-03-01	2002	51 a 60	M	industry and Commerce	industry and production of goods	UNREALIZED	POSITIVE	COMPATIBLE	CUTANEOUS	MUCOSA
AC	Upper Purus	Assis Brasil	2002-03-01	2002	0 a 10	M	under age	under age	UNREALIZED	POSITIVE	UNREALIZED	CUTANEOUS	CUTANEOUS
AC	Upper Purus	Assis Brasil	2002-03-01	2002	51 a 60	F	industry and Commerce	industry and production of goods	UNREALIZED	POSITIVE	UNREALIZED	CUTANEOUS	CUTANEOUS
AC	Upper Purus	Assis Brasil	2002-03-01	2002	0 a 10	M	under age	under age	POSITIVE	POSITIVE	UNREALIZED	CUTANEOUS	CUTANEOUS
AC	Upper Purus	Assis Brasil	2002-03-13	2002	51 a 60	M	SR	SR	UNREALIZED	POSITIVE	UNREALIZED	CUTANEOUS	CUTANEOUS
AC	Upper Purus	Assis Brasil	2002-04-01	2002	31 a 40	M	Extractivist	Agricultural, forestry, hunting and fishing workers	UNREALIZED	POSITIVE	COMPATIBLE	CUTANEOUS	CUTANEOUS
AC	Upper Purus	Assis Brasil	2002-04-02	2002	21 a 30	F	SR	SR	UNREALIZED	POSITIVE	COMPATIBLE	MUCOSA	MUCOSA
AC	Upper Purus	Assis Brasil	2002-04-08	2002	0 a 10	F	under age	under age	UNREALIZED	POSITIVE	COMPATIBLE	CUTANEOUS	MUCOSA
AC	Upper Purus	Assis Brasil	2002-04-15	2002	0 a 10	F	under age	under age	UNREALIZED	POSITIVE	UNREALIZED	CUTANEOUS	MUCOSA
AC	Upper Purus	Assis Brasil	2002-05-01	2002	11 a 20	F	industry and Commerce	industry and production of goods	UNREALIZED	POSITIVE	UNREALIZED	CUTANEOUS	MUCOSA
AC	Upper Purus	Assis Brasil	2002-05-01	2002	21 a 30	F	industry and Commerce	industry and production of goods	UNREALIZED	POSITIVE	UNREALIZED	CUTANEOUS	MUCOSA
AC	Upper Purus	Assis Brasil	2002-05-05	2002	11 a 20	M	Extractivist	Agricultural, forestry, hunting and fishing workers	UNREALIZED	POSITIVE	COMPATIBLE	MUCOSA	CUTANEOUS
AC	Upper Purus	Assis Brasil	2002-05-10	2002	11 a 20	F	Extractivist	Agricultural, forestry, hunting and fishing workers	SR	POSITIVE	COMPATIBLE	CUTANEOUS	CUTANEOUS
AC	Upper Purus	Assis Brasil	2002-05-13	2002	0 a 10	F	under age	under age	UNREALIZED	POSITIVE	COMPATIBLE	CUTANEOUS	CUTANEOUS
AC	Upper Purus	Assis Brasil	2002-05-15	2002	21 a 30	F	Extractivist	Agricultural, forestry, hunting and fishing workers	UNREALIZED	POSITIVE	COMPATIBLE	CUTANEOUS	MUCOSA
AC	Upper Purus	Assis Brasil	2002-05-15	2002	11 a 20	F	Extractivist	Agricultural, forestry, hunting and fishing workers	UNREALIZED	POSITIVE	COMPATIBLE	CUTANEOUS	CUTANEOUS
AC	Upper Purus	Assis Brasil	2002-06-03	2002	31 a 40	M	Extractivist	Agricultural, forestry, hunting and fishing workers	UNREALIZED	POSITIVE	COMPATIBLE	CUTANEOUS	MUCOSA
AC	Upper Purus	Assis Brasil	2002-06-10	2002	51 a 60	M	Extractivist	Agricultural, forestry, hunting and fishing workers	UNREALIZED	POSITIVE	UNREALIZED	CUTANEOUS	MUCOSA
AC	Upper Purus	Assis Brasil	2002-06-10	2002	0 a 10	F	under age	under age	UNREALIZED	POSITIVE	UNREALIZED	MUCOSA	MUCOSA
AC	Upper Purus	Assis Brasil	2002-06-10	2002	0 a 10	F	under age	under age	UNREALIZED	POSITIVE	UNREALIZED	CUTANEOUS	CUTANEOUS
AC	Upper Purus	Assis Brasil	2002-06-11	2002	11 a 20	F	SR	SR	UNREALIZED	POSITIVE	UNREALIZED	CUTANEOUS	MUCOSA
AC	Upper Purus	Assis Brasil	2002-06-14	2002	11 a 20	F	SR	SR	UNREALIZED	POSITIVE	COMPATIBLE	CUTANEOUS	MUCOSA
AC	Upper Purus	Assis Brasil	2002-06-25	2002	51 a 60	M	Extractivist	Agricultural, forestry, hunting and fishing workers	SR	POSITIVE	UNREALIZED	CUTANEOUS	MUCOSA
AC	Upper Purus	Assis Brasil	2002-07-12	2002	31 a 40	M	Extractivist	Agricultural, forestry, hunting and fishing workers	UNREALIZED	POSITIVE	UNREALIZED	CUTANEOUS	MUCOSA
AC	Upper Purus	Assis Brasil	2002-07-30	2002	21 a 30	F	Extractivist	Agricultural, forestry, hunting and fishing workers	UNREALIZED	NEGATIVE	NOT COMPATIBLE	CUTANEOUS	CUTANEOUS
AC	Upper Purus	Assis Brasil	2002-08-12	2002	11 a 20	F	SR	SR	UNREALIZED	POSITIVE	UNREALIZED	CUTANEOUS	CUTANEOUS
AC	Upper Purus	Assis Brasil	2002-08-15	2002	31 a 40	M	SR	SR	POSITIVE	UNREALIZED	UNREALIZED	CUTANEOUS	CUTANEOUS
AC	Upper Purus	Assis Brasil	2002-10-01	2002	0 a 10	F	under age	under age	POSITIVE	UNREALIZED	UNREALIZED	CUTANEOUS	CUTANEOUS
AC	Upper Purus	Assis Brasil	2002-10-04	2002	0 a 10	M	under age	under age	UNREALIZED	POSITIVE	UNREALIZED	CUTANEOUS	CUTANEOUS
AC	Upper Purus	Assis Brasil	2002-10-14	2002	21 a 30	F	Extractivist	Agricultural, forestry, hunting and fishing workers	POSITIVE	UNREALIZED	UNREALIZED	CUTANEOUS	CUTANEOUS
AC	Upper Purus	Assis Brasil	2002-10-16	2002	11 a 20	M	Extractivist	Agricultural, forestry, hunting and fishing workers	UNREALIZED	POSITIVE	UNREALIZED	CUTANEOUS	CUTANEOUS
AC	Upper Purus	Assis Brasil	2002-10-16	2002	21 a 30	M	industry and Commerce	industry and production of goods	POSITIVE	UNREALIZED	UNREALIZED	CUTANEOUS	CUTANEOUS
AC	Upper Purus	Assis Brasil	2002-10-21	2002	11 a 20	F	industry and Commerce	industry and production of goods	UNREALIZED	POSITIVE	UNREALIZED	CUTANEOUS	MUCOSA
AC	Upper Purus	Assis Brasil	2002-11-01	2002	21 a 30	M	SR	SR	POSITIVE	UNREALIZED	UNREALIZED	CUTANEOUS	CUTANEOUS
AC	Upper Purus	Assis Brasil	2002-11-04	2002	21 a 30	F	Extractivist	Agricultural, forestry, hunting and fishing workers	POSITIVE	UNREALIZED	UNREALIZED	CUTANEOUS	CUTANEOUS
AC	Upper Purus	Assis Brasil	2002-11-05	2002	> 60	M	Extractivist	Agricultural, forestry, hunting and fishing workers	POSITIVE	UNREALIZED	UNREALIZED	CUTANEOUS	MUCOSA
AC	Upper Purus	Assis Brasil	2002-11-05	2002	0 a 10	M	under age	under age	UNREALIZED	POSITIVE	UNREALIZED	CUTANEOUS	CUTANEOUS
AC	Upper Purus	Assis Brasil	2002-11-05	2002	11 a 20	F	industry and Commerce	industry and production of goods	UNREALIZED	POSITIVE	UNREALIZED	CUTANEOUS	CUTANEOUS
AC	Upper Purus	Assis Brasil	2002-11-15	2002	11 a 20	M	Extractivist	Agricultural, forestry, hunting and fishing workers	POSITIVE	UNREALIZED	UNREALIZED	CUTANEOUS	MUCOSA
AC	Upper Purus	Assis Brasil	2002-12-04	2002	21 a 30	M	Extractivist	Agricultural, forestry, hunting and fishing workers	POSITIVE	UNREALIZED	UNREALIZED	CUTANEOUS	CUTANEOUS
AC	Upper Purus	Assis Brasil	2003-01-08	2003	21 a 30	M	industry and Commerce	industry and production of goods	POSITIVE	UNREALIZED	UNREALIZED	CUTANEOUS	CUTANEOUS
AC	Upper Purus	Assis Brasil	2003-01-14	2003	31 a 40	M	SR	SR	POSITIVE	UNREALIZED	UNREALIZED	CUTANEOUS	CUTANEOUS
AC	Upper Purus	Assis Brasil	2003-01-16	2003	11 a 20	M	Extractivist	Agricultural, forestry, hunting and fishing workers	UNREALIZED	UNREALIZED	UNREALIZED	MUCOSA	CUTANEOUS
AC	Upper Purus	Assis Brasil	2003-02-03	2003	0 a 10	M	under age	under age	UNREALIZED	UNREALIZED	UNREALIZED	CUTANEOUS	CUTANEOUS
AC	Upper Purus	Assis Brasil	2003-02-28	2003	> 60	F	SR	SR	UNREALIZED	UNREALIZED	UNREALIZED	CUTANEOUS	CUTANEOUS
AC	Upper Purus	Assis Brasil	2003-03-01	2003	11 a 20	F	Extractivist	Agricultural, forestry, hunting and fishing workers	POSITIVE	UNREALIZED	UNREALIZED	CUTANEOUS	CUTANEOUS
AC	Upper Purus	Assis Brasil	2003-03-11	2003	11 a 20	F	Extractivist	Agricultural, forestry, hunting and fishing workers	POSITIVE	UNREALIZED	UNREALIZED	CUTANEOUS	CUTANEOUS
AC	Upper Purus	Assis Brasil	2003-03-19	2003	11 a 20	F	industry and Commerce	industry and production of goods	NEGATIVE	POSITIVE	UNREALIZED	CUTANEOUS	CUTANEOUS
AC	Upper Purus	Assis Brasil	2003-03-27	2003	11 a 20	M	Extractivist	Agricultural, forestry, hunting and fishing workers	UNREALIZED	POSITIVE	UNREALIZED	CUTANEOUS	MUCOSA
AC	Upper Purus	Assis Brasil	2003-04-01	2003	11 a 20	F	industry and Commerce	industry and production of goods	NEGATIVE	NEGATIVE	UNREALIZED	CUTANEOUS	CUTANEOUS
AC	Upper Purus	Assis Brasil	2003-04-23	2003	31 a 40	F	Extractivist	Agricultural, forestry, hunting and fishing workers	NEGATIVE	POSITIVE	COMPATIBLE	CUTANEOUS	CUTANEOUS
AC	Upper Purus	Assis Brasil	2003-04-24	2003	11 a 20	M	industry and Commerce	industry and production of goods	POSITIVE	POSITIVE	POSITIVE	CUTANEOUS	CUTANEOUS
AC	Upper Purus	Assis Brasil	2003-05-04	2003	11 a 20	M	SR	SR	UNREALIZED	POSITIVE	UNREALIZED	CUTANEOUS	CUTANEOUS
AC	Upper Purus	Assis Brasil	2003-05-05	2003	0 a 10	M	under age	under age	NEGATIVE	POSITIVE	COMPATIBLE	CUTANEOUS	CUTANEOUS
AC	Upper Purus	Assis Brasil	2003-05-05	2003	41 a 50	M	SR	SR	POSITIVE	POSITIVE	COMPATIBLE	CUTANEOUS	CUTANEOUS
AC	Upper Purus	Assis Brasil	2003-05-06	2003	11 a 20	M	Extractivist	Agricultural, forestry, hunting and fishing workers	NEGATIVE	POSITIVE	NOT COMPATIBLE	CUTANEOUS	MUCOSA
AC	Upper Purus	Assis Brasil	2003-05-07	2003	51 a 60	F	SR	SR	SR	POSITIVE	UNREALIZED	CUTANEOUS	MUCOSA
AC	Upper Purus	Assis Brasil	2003-05-13	2003	11 a 20	M	SR	SR	POSITIVE	UNREALIZED	UNREALIZED	CUTANEOUS	CUTANEOUS
AC	Upper Purus	Assis Brasil	2003-05-15	2003	51 a 60	F	SR	SR	UNREALIZED	POSITIVE	UNREALIZED	CUTANEOUS	MUCOSA
AC	Upper Purus	Assis Brasil	2003-05-19	2003	11 a 20	M	SR	SR	POSITIVE	POSITIVE	POSITIVE	CUTANEOUS	CUTANEOUS
AC	Upper Purus	Assis Brasil	2003-05-26	2003	11 a 20	M	Extractivist	Agricultural, forestry, hunting and fishing workers	UNREALIZED	POSITIVE	UNREALIZED	CUTANEOUS	MUCOSA
AC	Upper Purus	Assis Brasil	2003-05-26	2003	11 a 20	F	Extractivist	Agricultural, forestry, hunting and fishing workers	NEGATIVE	POSITIVE	UNREALIZED	MUCOSA	MUCOSA
AC	Upper Purus	Assis Brasil	2003-05-26	2003	21 a 30	F	SR	SR	POSITIVE	UNREALIZED	UNREALIZED	CUTANEOUS	CUTANEOUS
AC	Upper Purus	Assis Brasil	2003-06-02	2003	11 a 20	M	SR	SR	NEGATIVE	POSITIVE	UNREALIZED	CUTANEOUS	CUTANEOUS
AC	Upper Purus	Assis Brasil	2003-06-02	2003	21 a 30	F	SR	SR	NEGATIVE	POSITIVE	UNREALIZED	CUTANEOUS	CUTANEOUS
AC	Upper Purus	Assis Brasil	2003-06-02	2003	11 a 20	M	SR	SR	NEGATIVE	POSITIVE	UNREALIZED	CUTANEOUS	CUTANEOUS
AC	Upper Purus	Assis Brasil	2003-06-02	2003	21 a 30	F	SR	SR	UNREALIZED	POSITIVE	UNREALIZED	CUTANEOUS	MUCOSA
AC	Upper Purus	Assis Brasil	2003-06-03	2003	21 a 30	M	SR	SR	NEGATIVE	POSITIVE	UNREALIZED	CUTANEOUS	CUTANEOUS
AC	Upper Purus	Assis Brasil	2003-06-04	2003	11 a 20	M	SR	SR	NEGATIVE	POSITIVE	UNREALIZED	CUTANEOUS	CUTANEOUS
AC	Upper Purus	Assis Brasil	2003-06-10	2003	11 a 20	M	SR	SR	UNREALIZED	POSITIVE	UNREALIZED	CUTANEOUS	CUTANEOUS
AC	Upper Purus	Assis Brasil	2003-06-10	2003	11 a 20	M	SR	SR	UNREALIZED	POSITIVE	UNREALIZED	CUTANEOUS	CUTANEOUS
AC	Upper Purus	Assis Brasil	2003-06-11	2003	21 a 30	M	SR	SR	POSITIVE	UNREALIZED	POSITIVE	CUTANEOUS	CUTANEOUS
AC	Upper Purus	Assis Brasil	2003-06-18	2003	0 a 10	F	under age	under age	UNREALIZED	POSITIVE	UNREALIZED	CUTANEOUS	MUCOSA
AC	Upper Purus	Assis Brasil	2003-06-18	2003	11 a 20	F	Extractivist	Agricultural, forestry, hunting and fishing workers	UNREALIZED	POSITIVE	UNREALIZED	CUTANEOUS	CUTANEOUS
AC	Upper Purus	Assis Brasil	2003-06-20	2003	0 a 10	M	under age	under age	NEGATIVE	POSITIVE	UNREALIZED	CUTANEOUS	CUTANEOUS
AC	Upper Purus	Assis Brasil	2003-06-20	2003	11 a 20	M	Extractivist	Agricultural, forestry, hunting and fishing workers	NEGATIVE	POSITIVE	UNREALIZED	CUTANEOUS	CUTANEOUS
AC	Upper Purus	Assis Brasil	2003-06-25	2003	21 a 30	M	SR	SR	POSITIVE	UNREALIZED	POSITIVE	CUTANEOUS	CUTANEOUS
AC	Upper Purus	Assis Brasil	2003-07-02	2003	0 a 10	F	under age	under age	NEGATIVE	POSITIVE	COMPATIBLE	CUTANEOUS	MUCOSA
AC	Upper Purus	Assis Brasil	2003-07-02	2003	11 a 20	M	SR	SR	NEGATIVE	POSITIVE	NOT COMPATIBLE	CUTANEOUS	MUCOSA
AC	Upper Purus	Assis Brasil	2003-07-02	2003	21 a 30	M	SR	SR	NEGATIVE	POSITIVE	COMPATIBLE	CUTANEOUS	CUTANEOUS
AC	Upper Purus	Assis Brasil	2003-07-02	2003	0 a 10	M	under age	under age	NEGATIVE	POSITIVE	NOT COMPATIBLE	CUTANEOUS	CUTANEOUS
AC	Upper Purus	Assis Brasil	2003-07-21	2003	41 a 50	M	SR	SR	NEGATIVE	POSITIVE	COMPATIBLE	CUTANEOUS	CUTANEOUS
AC	Upper Purus	Assis Brasil	2003-07-21	2003	0 a 10	M	under age	under age	NEGATIVE	POSITIVE	COMPATIBLE	CUTANEOUS	CUTANEOUS
AC	Upper Purus	Assis Brasil	2003-07-21	2003	11 a 20	M	Extractivist	Agricultural, forestry, hunting and fishing workers	POSITIVE	NEGATIVE	POSITIVE	CUTANEOUS	CUTANEOUS
AC	Upper Purus	Assis Brasil	2003-07-22	2003	0 a 10	F	under age	under age	NEGATIVE	POSITIVE	COMPATIBLE	CUTANEOUS	CUTANEOUS
AC	Upper Purus	Assis Brasil	2003-07-22	2003	31 a 40	M	SR	SR	NEGATIVE	POSITIVE	COMPATIBLE	CUTANEOUS	CUTANEOUS
AC	Upper Purus	Assis Brasil	2003-07-22	2003	31 a 40	M	Extractivist	Agricultural, forestry, hunting and fishing workers	SR	POSITIVE	COMPATIBLE	CUTANEOUS	CUTANEOUS
AC	Upper Purus	Assis Brasil	2003-07-22	2003	0 a 10	F	under age	under age	SR	POSITIVE	COMPATIBLE	CUTANEOUS	CUTANEOUS
AC	Upper Purus	Assis Brasil	2003-07-22	2003	0 a 10	M	under age	under age	POSITIVE	NEGATIVE	COMPATIBLE	CUTANEOUS	CUTANEOUS
AC	Upper Purus	Assis Brasil	2003-07-23	2003	11 a 20	F	Extractivist	Agricultural, forestry, hunting and fishing workers	SR	POSITIVE	COMPATIBLE	MUCOSA	MUCOSA
AC	Upper Purus	Assis Brasil	2003-07-24	2003	21 a 30	M	Extractivist	Agricultural, forestry, hunting and fishing workers	POSITIVE	POSITIVE	POSITIVE	CUTANEOUS	CUTANEOUS
AC	Upper Purus	Assis Brasil	2003-07-24	2003	21 a 30	M	SR	SR	POSITIVE	NEGATIVE	POSITIVE	CUTANEOUS	CUTANEOUS
AC	Upper Purus	Assis Brasil	2003-08-07	2003	31 a 40	M	Extractivist	Agricultural, forestry, hunting and fishing workers	SR	POSITIVE	UNREALIZED	CUTANEOUS	CUTANEOUS
AC	Upper Purus	Assis Brasil	2003-08-07	2003	21 a 30	F	Extractivist	Agricultural, forestry, hunting and fishing workers	SR	POSITIVE	UNREALIZED	CUTANEOUS	MUCOSA
AC	Upper Purus	Assis Brasil	2003-08-08	2003	11 a 20	M	Extractivist	Agricultural, forestry, hunting and fishing workers	SR	POSITIVE	COMPATIBLE	CUTANEOUS	CUTANEOUS
AC	Upper Purus	Assis Brasil	2003-08-11	2003	21 a 30	F	industry and Commerce	industry and production of goods	SR	POSITIVE	UNREALIZED	CUTANEOUS	MUCOSA
AC	Upper Purus	Assis Brasil	2003-08-11	2003	21 a 30	M	SR	SR	SR	POSITIVE	UNREALIZED	CUTANEOUS	CUTANEOUS
AC	Upper Purus	Assis Brasil	2003-08-12	2003	11 a 20	F	SR	SR	NEGATIVE	POSITIVE	UNREALIZED	CUTANEOUS	CUTANEOUS
AC	Upper Purus	Assis Brasil	2003-08-13	2003	> 60	M	industry and Commerce	industry and production of goods	SR	POSITIVE	COMPATIBLE	CUTANEOUS	CUTANEOUS
AC	Upper Purus	Assis Brasil	2003-08-15	2003	21 a 30	M	Extractivist	Agricultural, forestry, hunting and fishing workers	SR	POSITIVE	COMPATIBLE	CUTANEOUS	MUCOSA
AC	Upper Purus	Assis Brasil	2003-08-15	2003	> 60	F	industry and Commerce	industry and production of goods	UNREALIZED	POSITIVE	COMPATIBLE	CUTANEOUS	CUTANEOUS
AC	Upper Purus	Assis Brasil	2003-08-22	2003	> 60	M	Extractivist	Agricultural, forestry, hunting and fishing workers	SR	POSITIVE	COMPATIBLE	CUTANEOUS	CUTANEOUS
AC	Upper Purus	Assis Brasil	2003-09-08	2003	11 a 20	M	Extractivist	Agricultural, forestry, hunting and fishing workers	SR	POSITIVE	COMPATIBLE	SR	CUTANEOUS
AC	Upper Purus	Assis Brasil	2003-09-08	2003	> 60	F	industry and Commerce	industry and production of goods	SR	POSITIVE	COMPATIBLE	CUTANEOUS	MUCOSA
AC	Upper Purus	Assis Brasil	2003-09-10	2003	31 a 40	M	SR	SR	SR	POSITIVE	COMPATIBLE	CUTANEOUS	MUCOSA
AC	Upper Purus	Assis Brasil	2003-09-16	2003	11 a 20	M	industry and Commerce	industry and production of goods	SR	POSITIVE	COMPATIBLE	CUTANEOUS	CUTANEOUS
AC	Upper Purus	Assis Brasil	2003-09-22	2003	21 a 30	M	Extractivist	Agricultural, forestry, hunting and fishing workers	SR	POSITIVE	COMPATIBLE	CUTANEOUS	MUCOSA
AC	Upper Purus	Assis Brasil	2003-10-13	2003	41 a 50	F	Extractivist	Agricultural, forestry, hunting and fishing workers	SR	POSITIVE	COMPATIBLE	CUTANEOUS	CUTANEOUS
AC	Upper Purus	Assis Brasil	2003-10-13	2003	0 a 10	M	under age	under age	SR	POSITIVE	COMPATIBLE	CUTANEOUS	MUCOSA
AC	Upper Purus	Assis Brasil	2003-10-13	2003	21 a 30	F	Extractivist	Agricultural, forestry, hunting and fishing workers	SR	POSITIVE	COMPATIBLE	CUTANEOUS	MUCOSA
AC	Upper Purus	Assis Brasil	2003-10-13	2003	> 60	M	Extractivist	Agricultural, forestry, hunting and fishing workers	SR	POSITIVE	COMPATIBLE	CUTANEOUS	CUTANEOUS
AC	Upper Purus	Assis Brasil	2003-10-13	2003	11 a 20	F	Extractivist	Agricultural, forestry, hunting and fishing workers	SR	POSITIVE	COMPATIBLE	CUTANEOUS	CUTANEOUS
AC	Upper Purus	Assis Brasil	2003-10-13	2003	31 a 40	M	industry and Commerce	industry and production of goods	SR	POSITIVE	COMPATIBLE	CUTANEOUS	CUTANEOUS
AC	Upper Purus	Assis Brasil	2003-10-15	2003	11 a 20	M	Extractivist	Agricultural, forestry, hunting and fishing workers	SR	POSITIVE	COMPATIBLE	CUTANEOUS	MUCOSA
AC	Upper Purus	Assis Brasil	2003-10-21	2003	41 a 50	F	SR	SR	SR	POSITIVE	COMPATIBLE	CUTANEOUS	CUTANEOUS
AC	Upper Purus	Assis Brasil	2003-11-03	2003	0 a 10	M	under age	under age	SR	POSITIVE	UNREALIZED	CUTANEOUS	MUCOSA
AC	Upper Purus	Assis Brasil	2003-11-03	2003	11 a 20	F	industry and Commerce	industry and production of goods	SR	POSITIVE	COMPATIBLE	CUTANEOUS	MUCOSA
AC	Upper Purus	Assis Brasil	2003-11-03	2003	11 a 20	M	industry and Commerce	industry and production of goods	POSITIVE	SR	UNREALIZED	CUTANEOUS	CUTANEOUS
AC	Upper Purus	Assis Brasil	2003-11-04	2003	41 a 50	M	Extractivist	Agricultural, forestry, hunting and fishing workers	NEGATIVE	POSITIVE	UNREALIZED	CUTANEOUS	CUTANEOUS
AC	Upper Purus	Assis Brasil	2003-11-04	2003	11 a 20	M	industry and Commerce	industry and production of goods	SR	POSITIVE	UNREALIZED	CUTANEOUS	MUCOSA
AC	Upper Purus	Assis Brasil	2003-11-04	2003	31 a 40	M	industry and Commerce	industry and production of goods	POSITIVE	SR	POSITIVE	CUTANEOUS	CUTANEOUS
AC	Upper Purus	Assis Brasil	2003-11-04	2003	0 a 10	F	under age	under age	SR	POSITIVE	UNREALIZED	CUTANEOUS	CUTANEOUS
AC	Upper Purus	Assis Brasil	2003-11-10	2003	0 a 10	M	under age	under age	SR	POSITIVE	COMPATIBLE	CUTANEOUS	MUCOSA
AC	Upper Purus	Assis Brasil	2003-12-01	2003	11 a 20	F	industry and Commerce	industry and production of goods	SR	POSITIVE	COMPATIBLE	MUCOSA	MUCOSA
AC	Upper Purus	Assis Brasil	2003-12-02	2003	31 a 40	F	industry and Commerce	industry and production of goods	SR	POSITIVE	COMPATIBLE	CUTANEOUS	MUCOSA
AC	Upper Purus	Assis Brasil	2003-12-02	2003	21 a 30	F	Service providers	Repair and maintenance workers	SR	POSITIVE	COMPATIBLE	CUTANEOUS	MUCOSA
AC	Upper Purus	Assis Brasil	2003-12-03	2003	21 a 30	M	industry and Commerce	industry and production of goods	NEGATIVE	POSITIVE	COMPATIBLE	CUTANEOUS	MUCOSA
AC	Upper Purus	Assis Brasil	2003-12-03	2003	11 a 20	M	industry and Commerce	industry and production of goods	POSITIVE	POSITIVE	COMPATIBLE	CUTANEOUS	CUTANEOUS
AC	Upper Purus	Assis Brasil	2003-12-03	2003	21 a 30	M	Extractivist	Agricultural, forestry, hunting and fishing workers	POSITIVE	SR	POSITIVE	CUTANEOUS	CUTANEOUS
AC	Upper Purus	Assis Brasil	2004-01-05	2004	0 a 10	M	under age	under age	SR	POSITIVE	COMPATIBLE	MUCOSA	MUCOSA
AC	Upper Purus	Assis Brasil	2004-01-14	2004	0 a 10	M	under age	under age	NEGATIVE	POSITIVE	COMPATIBLE	MUCOSA	MUCOSA
AC	Upper Purus	Assis Brasil	2004-01-30	2004	41 a 50	F	administrative agent	administrative agent	NEGATIVE	POSITIVE	COMPATIBLE	CUTANEOUS	CUTANEOUS
AC	Upper Purus	Assis Brasil	2004-01-30	2004	11 a 20	F	industry and Commerce	industry and production of goods	NEGATIVE	POSITIVE	COMPATIBLE	MUCOSA	MUCOSA
AC	Upper Purus	Assis Brasil	2004-01-30	2004	31 a 40	F	industry and Commerce	industry and production of goods	NEGATIVE	POSITIVE	COMPATIBLE	CUTANEOUS	MUCOSA
AC	Upper Purus	Assis Brasil	2004-01-30	2004	11 a 20	M	industry and Commerce	industry and production of goods	NEGATIVE	POSITIVE	COMPATIBLE	CUTANEOUS	MUCOSA
AC	Upper Purus	Assis Brasil	2004-02-03	2004	11 a 20	M	Extractivist	Agricultural, forestry, hunting and fishing workers	POSITIVE	POSITIVE	POSITIVE	CUTANEOUS	CUTANEOUS
AC	Upper Purus	Assis Brasil	2004-02-03	2004	11 a 20	M	Extractivist	Agricultural, forestry, hunting and fishing workers	NEGATIVE	POSITIVE	COMPATIBLE	CUTANEOUS	CUTANEOUS
AC	Upper Purus	Assis Brasil	2004-02-03	2004	11 a 20	M	industry and Commerce	industry and production of goods	UNREALIZED	POSITIVE	COMPATIBLE	CUTANEOUS	CUTANEOUS
AC	Upper Purus	Assis Brasil	2004-02-17	2004	11 a 20	M	Technician	administrative agent	SR	POSITIVE	COMPATIBLE	CUTANEOUS	CUTANEOUS
AC	Upper Purus	Assis Brasil	2004-02-26	2004	0 a 10	F	under age	under age	NEGATIVE	POSITIVE	COMPATIBLE	CUTANEOUS	CUTANEOUS
AC	Upper Purus	Assis Brasil	2004-03-01	2004	0 a 10	M	under age	under age	NEGATIVE	POSITIVE	COMPATIBLE	CUTANEOUS	CUTANEOUS
AC	Upper Purus	Assis Brasil	2004-03-03	2004	0 a 10	M	under age	under age	SR	POSITIVE	COMPATIBLE	MUCOSA	MUCOSA
AC	Upper Purus	Assis Brasil	2004-03-03	2004	21 a 30	M	SR	SR	NEGATIVE	POSITIVE	COMPATIBLE	CUTANEOUS	CUTANEOUS
AC	Upper Purus	Assis Brasil	2004-03-03	2004	> 60	F	industry and Commerce	industry and production of goods	NEGATIVE	POSITIVE	COMPATIBLE	CUTANEOUS	CUTANEOUS
AC	Upper Purus	Assis Brasil	2004-03-03	2004	0 a 10	F	under age	under age	NEGATIVE	POSITIVE	COMPATIBLE	MUCOSA	MUCOSA
AC	Upper Purus	Assis Brasil	2004-03-03	2004	> 60	F	Extractivist	Agricultural, forestry, hunting and fishing workers	SR	POSITIVE	COMPATIBLE	CUTANEOUS	CUTANEOUS
AC	Upper Purus	Assis Brasil	2004-03-05	2004	31 a 40	M	Technician	administrative agent	NEGATIVE	POSITIVE	COMPATIBLE	CUTANEOUS	CUTANEOUS
AC	Upper Purus	Assis Brasil	2004-03-05	2004	11 a 20	M	industry and Commerce	industry and production of goods	POSITIVE	NEGATIVE	POSITIVE	CUTANEOUS	CUTANEOUS
AC	Upper Purus	Assis Brasil	2004-03-05	2004	21 a 30	F	industry and Commerce	industry and production of goods	NEGATIVE	POSITIVE	COMPATIBLE	MUCOSA	MUCOSA
AC	Upper Purus	Assis Brasil	2004-03-05	2004	0 a 10	M	under age	under age	NEGATIVE	POSITIVE	COMPATIBLE	CUTANEOUS	CUTANEOUS
AC	Upper Purus	Assis Brasil	2004-03-05	2004	21 a 30	M	industry and Commerce	industry and production of goods	NEGATIVE	POSITIVE	COMPATIBLE	CUTANEOUS	MUCOSA
AC	Upper Purus	Assis Brasil	2004-03-05	2004	0 a 10	M	under age	under age	NEGATIVE	POSITIVE	COMPATIBLE	CUTANEOUS	CUTANEOUS
AC	Upper Purus	Assis Brasil	2004-04-05	2004	11 a 20	F	Extractivist	Agricultural, forestry, hunting and fishing workers	SR	POSITIVE	COMPATIBLE	CUTANEOUS	CUTANEOUS
AC	Upper Purus	Assis Brasil	2004-04-12	2004	11 a 20	F	industry and Commerce	industry and production of goods	SR	POSITIVE	COMPATIBLE	CUTANEOUS	MUCOSA
AC	Upper Purus	Assis Brasil	2004-04-16	2004	0 a 10	M	under age	under age	NEGATIVE	POSITIVE	COMPATIBLE	CUTANEOUS	CUTANEOUS
AC	Upper Purus	Assis Brasil	2004-04-16	2004	> 60	M	industry and Commerce	industry and production of goods	NEGATIVE	POSITIVE	COMPATIBLE	CUTANEOUS	CUTANEOUS
AC	Upper Purus	Assis Brasil	2004-04-16	2004	0 a 10	F	under age	under age	NEGATIVE	POSITIVE	COMPATIBLE	CUTANEOUS	MUCOSA
AC	Upper Purus	Assis Brasil	2004-04-16	2004	11 a 20	F	industry and Commerce	industry and production of goods	NEGATIVE	POSITIVE	COMPATIBLE	CUTANEOUS	CUTANEOUS
AC	Upper Purus	Assis Brasil	2004-04-16	2004	21 a 30	F	industry and Commerce	industry and production of goods	NEGATIVE	POSITIVE	COMPATIBLE	CUTANEOUS	CUTANEOUS
AC	Upper Purus	Assis Brasil	2004-04-16	2004	11 a 20	F	industry and Commerce	industry and production of goods	NEGATIVE	POSITIVE	COMPATIBLE	CUTANEOUS	CUTANEOUS
AC	Upper Purus	Assis Brasil	2004-04-19	2004	0 a 10	F	under age	under age	NEGATIVE	POSITIVE	COMPATIBLE	CUTANEOUS	CUTANEOUS
AC	Upper Purus	Assis Brasil	2004-04-23	2004	21 a 30	M	industry and Commerce	industry and production of goods	UNREALIZED	POSITIVE	COMPATIBLE	CUTANEOUS	CUTANEOUS
AC	Upper Purus	Assis Brasil	2004-05-07	2004	21 a 30	F	industry and Commerce	industry and production of goods	UNREALIZED	POSITIVE	COMPATIBLE	CUTANEOUS	CUTANEOUS
AC	Upper Purus	Assis Brasil	2004-05-10	2004	21 a 30	F	industry and Commerce	industry and production of goods	SR	POSITIVE	COMPATIBLE	CUTANEOUS	CUTANEOUS
AC	Upper Purus	Assis Brasil	2004-05-21	2004	11 a 20	M	Extractivist	Agricultural, forestry, hunting and fishing workers	POSITIVE	UNREALIZED	POSITIVE	CUTANEOUS	CUTANEOUS
AC	Upper Purus	Assis Brasil	2004-06-07	2004	21 a 30	M	Extractivist	Agricultural, forestry, hunting and fishing workers	UNREALIZED	POSITIVE	COMPATIBLE	CUTANEOUS	CUTANEOUS
AC	Upper Purus	Assis Brasil	2004-06-11	2004	11 a 20	F	industry and Commerce	industry and production of goods	SR	POSITIVE	COMPATIBLE	CUTANEOUS	MUCOSA
AC	Upper Purus	Assis Brasil	2004-06-23	2004	11 a 20	M	Extractivist	Agricultural, forestry, hunting and fishing workers	NEGATIVE	POSITIVE	COMPATIBLE	CUTANEOUS	CUTANEOUS
AC	Upper Purus	Assis Brasil	2004-07-09	2004	11 a 20	M	Extractivist	Agricultural, forestry, hunting and fishing workers	UNREALIZED	POSITIVE	COMPATIBLE	CUTANEOUS	CUTANEOUS
AC	Upper Purus	Assis Brasil	2004-07-12	2004	0 a 10	F	under age	under age	SR	POSITIVE	COMPATIBLE	CUTANEOUS	CUTANEOUS
AC	Upper Purus	Assis Brasil	2004-07-14	2004	31 a 40	M	industry and Commerce	industry and production of goods	UNREALIZED	POSITIVE	COMPATIBLE	CUTANEOUS	CUTANEOUS
AC	Upper Purus	Assis Brasil	2004-07-21	2004	0 a 10	F	under age	under age	SR	POSITIVE	COMPATIBLE	CUTANEOUS	CUTANEOUS
AC	Upper Purus	Assis Brasil	2004-07-23	2004	21 a 30	F	Extractivist	Agricultural, forestry, hunting and fishing workers	SR	POSITIVE	COMPATIBLE	MUCOSA	MUCOSA
AC	Upper Purus	Assis Brasil	2004-08-04	2004	21 a 30	M	Extractivist	Agricultural, forestry, hunting and fishing workers	NEGATIVE	POSITIVE	COMPATIBLE	CUTANEOUS	CUTANEOUS
AC	Upper Purus	Assis Brasil	2004-08-16	2004	11 a 20	M	Extractivist	Agricultural, forestry, hunting and fishing workers	SR	POSITIVE	COMPATIBLE	CUTANEOUS	MUCOSA
AC	Upper Purus	Assis Brasil	2004-08-16	2004	0 a 10	F	under age	under age	POSITIVE	SR	POSITIVE	CUTANEOUS	CUTANEOUS
AC	Upper Purus	Assis Brasil	2004-08-16	2004	21 a 30	M	Extractivist	Agricultural, forestry, hunting and fishing workers	SR	POSITIVE	COMPATIBLE	CUTANEOUS	CUTANEOUS
AC	Upper Purus	Assis Brasil	2004-08-20	2004	51 a 60	M	industry and Commerce	industry and production of goods	SR	POSITIVE	COMPATIBLE	CUTANEOUS	MUCOSA
AC	Upper Purus	Assis Brasil	2004-09-20	2004	21 a 30	M	industry and Commerce	industry and production of goods	SR	POSITIVE	COMPATIBLE	CUTANEOUS	CUTANEOUS
AC	Upper Purus	Assis Brasil	2004-09-20	2004	0 a 10	M	under age	under age	SR	POSITIVE	COMPATIBLE	CUTANEOUS	CUTANEOUS
AC	Upper Purus	Assis Brasil	2004-09-20	2004	11 a 20	M	Extractivist	Agricultural, forestry, hunting and fishing workers	SR	POSITIVE	COMPATIBLE	MUCOSA	MUCOSA
AC	Upper Purus	Assis Brasil	2004-09-21	2004	0 a 10	F	under age	under age	SR	POSITIVE	COMPATIBLE	CUTANEOUS	CUTANEOUS
AC	Upper Purus	Assis Brasil	2004-09-21	2004	21 a 30	M	industry and Commerce	industry and production of goods	NEGATIVE	POSITIVE	COMPATIBLE	CUTANEOUS	CUTANEOUS
AC	Upper Purus	Assis Brasil	2004-09-21	2004	51 a 60	M	administrative agent	administrative agent	SR	POSITIVE	COMPATIBLE	CUTANEOUS	CUTANEOUS
AC	Upper Purus	Assis Brasil	2004-10-06	2004	0 a 10	M	under age	under age	SR	POSITIVE	COMPATIBLE	CUTANEOUS	CUTANEOUS
AC	Upper Purus	Assis Brasil	2004-10-06	2004	11 a 20	F	Extractivist	Agricultural, forestry, hunting and fishing workers	SR	POSITIVE	COMPATIBLE	CUTANEOUS	CUTANEOUS
AC	Upper Purus	Assis Brasil	2004-10-07	2004	0 a 10	F	under age	under age	SR	POSITIVE	COMPATIBLE	CUTANEOUS	CUTANEOUS
AC	Upper Purus	Assis Brasil	2004-10-15	2004	0 a 10	F	under age	under age	SR	POSITIVE	COMPATIBLE	CUTANEOUS	CUTANEOUS
AC	Upper Purus	Assis Brasil	2004-12-01	2004	21 a 30	F	industry and Commerce	industry and production of goods	SR	POSITIVE	COMPATIBLE	CUTANEOUS	MUCOSA
AC	Upper Purus	Assis Brasil	2004-12-02	2004	11 a 20	F	industry and Commerce	industry and production of goods	POSITIVE	SR	POSITIVE	CUTANEOUS	CUTANEOUS
AC	Upper Purus	Assis Brasil	2004-12-10	2004	11 a 20	M	Extractivist	Agricultural, forestry, hunting and fishing workers	SR	POSITIVE	COMPATIBLE	CUTANEOUS	CUTANEOUS
AC	Upper Purus	Assis Brasil	2005-01-05	2005	11 a 20	M	Extractivist	Agricultural, forestry, hunting and fishing workers	SR	POSITIVE	COMPATIBLE	CUTANEOUS	MUCOSA
AC	Upper Purus	Assis Brasil	2005-01-05	2005	0 a 10	M	under age	under age	SR	POSITIVE	COMPATIBLE	CUTANEOUS	CUTANEOUS
AC	Upper Purus	Assis Brasil	2005-01-17	2005	11 a 20	F	industry and Commerce	industry and production of goods	POSITIVE	SR	POSITIVE	CUTANEOUS	CUTANEOUS
AC	Upper Purus	Assis Brasil	2005-01-24	2005	0 a 10	M	under age	under age	SR	POSITIVE	COMPATIBLE	CUTANEOUS	CUTANEOUS
AC	Upper Purus	Assis Brasil	2005-01-26	2005	21 a 30	M	SR	SR	POSITIVE	SR	POSITIVE	CUTANEOUS	CUTANEOUS
AC	Upper Purus	Assis Brasil	2005-02-09	2005	0 a 10	F	under age	under age	SR	POSITIVE	COMPATIBLE	CUTANEOUS	CUTANEOUS
AC	Upper Purus	Assis Brasil	2005-02-14	2005	11 a 20	M	Extractivist	Agricultural, forestry, hunting and fishing workers	SR	POSITIVE	COMPATIBLE	CUTANEOUS	CUTANEOUS
AC	Upper Purus	Assis Brasil	2005-02-16	2005	31 a 40	M	industry and Commerce	industry and production of goods	SR	POSITIVE	COMPATIBLE	CUTANEOUS	CUTANEOUS
AC	Upper Purus	Assis Brasil	2005-02-16	2005	11 a 20	M	Extractivist	Agricultural, forestry, hunting and fishing workers	SR	POSITIVE	COMPATIBLE	CUTANEOUS	CUTANEOUS
AC	Upper Purus	Assis Brasil	2005-02-21	2005	11 a 20	F	industry and Commerce	industry and production of goods	SR	POSITIVE	COMPATIBLE	CUTANEOUS	CUTANEOUS
AC	Upper Purus	Assis Brasil	2005-02-21	2005	0 a 10	M	under age	under age	SR	POSITIVE	COMPATIBLE	CUTANEOUS	MUCOSA
AC	Upper Purus	Assis Brasil	2005-02-23	2005	31 a 40	M	Extractivist	Agricultural, forestry, hunting and fishing workers	SR	POSITIVE	COMPATIBLE	CUTANEOUS	MUCOSA
AC	Upper Purus	Assis Brasil	2005-03-08	2005	11 a 20	M	Extractivist	Agricultural, forestry, hunting and fishing workers	SR	POSITIVE	COMPATIBLE	CUTANEOUS	CUTANEOUS
AC	Upper Purus	Assis Brasil	2005-03-08	2005	11 a 20	F	Extractivist	Agricultural, forestry, hunting and fishing workers	SR	POSITIVE	COMPATIBLE	CUTANEOUS	MUCOSA
AC	Upper Purus	Assis Brasil	2005-03-11	2005	21 a 30	M	Extractivist	Agricultural, forestry, hunting and fishing workers	SR	POSITIVE	COMPATIBLE	MUCOSA	CUTANEOUS
AC	Upper Purus	Assis Brasil	2005-03-14	2005	31 a 40	M	Extractivist	Agricultural, forestry, hunting and fishing workers	SR	POSITIVE	COMPATIBLE	CUTANEOUS	CUTANEOUS
AC	Upper Purus	Assis Brasil	2005-03-15	2005	11 a 20	M	Extractivist	Agricultural, forestry, hunting and fishing workers	SR	POSITIVE	COMPATIBLE	CUTANEOUS	CUTANEOUS
AC	Upper Purus	Assis Brasil	2005-03-28	2005	0 a 10	M	under age	under age	UNREALIZED	POSITIVE	COMPATIBLE	CUTANEOUS	CUTANEOUS
AC	Upper Purus	Assis Brasil	2005-04-04	2005	21 a 30	M	Extractivist	Agricultural, forestry, hunting and fishing workers	UNREALIZED	POSITIVE	COMPATIBLE	CUTANEOUS	CUTANEOUS
AC	Upper Purus	Assis Brasil	2005-04-05	2005	0 a 10	F	under age	under age	UNREALIZED	POSITIVE	COMPATIBLE	CUTANEOUS	CUTANEOUS
AC	Upper Purus	Assis Brasil	2005-04-22	2005	0 a 10	F	under age	under age	POSITIVE	UNREALIZED	POSITIVE	CUTANEOUS	CUTANEOUS
AC	Upper Purus	Assis Brasil	2005-04-25	2005	21 a 30	M	industry and Commerce	industry and production of goods	SR	POSITIVE	COMPATIBLE	MUCOSA	MUCOSA
AC	Upper Purus	Assis Brasil	2005-05-02	2005	11 a 20	M	Extractivist	Agricultural, forestry, hunting and fishing workers	SR	POSITIVE	COMPATIBLE	CUTANEOUS	CUTANEOUS
AC	Upper Purus	Assis Brasil	2005-05-20	2005	11 a 20	F	industry and Commerce	industry and production of goods	NEGATIVE	POSITIVE	COMPATIBLE	CUTANEOUS	CUTANEOUS
AC	Upper Purus	Assis Brasil	2005-05-20	2005	11 a 20	M	Extractivist	Agricultural, forestry, hunting and fishing workers	UNREALIZED	POSITIVE	COMPATIBLE	CUTANEOUS	CUTANEOUS
AC	Upper Purus	Assis Brasil	2005-05-20	2005	> 60	F	industry and Commerce	industry and production of goods	UNREALIZED	POSITIVE	COMPATIBLE	CUTANEOUS	MUCOSA
AC	Upper Purus	Assis Brasil	2005-05-20	2005	11 a 20	M	Extractivist	Agricultural, forestry, hunting and fishing workers	UNREALIZED	POSITIVE	COMPATIBLE	CUTANEOUS	CUTANEOUS
AC	Upper Purus	Assis Brasil	2005-05-23	2005	21 a 30	F	industry and Commerce	industry and production of goods	UNREALIZED	POSITIVE	COMPATIBLE	MUCOSA	MUCOSA
AC	Upper Purus	Assis Brasil	2005-05-27	2005	11 a 20	F	industry and Commerce	industry and production of goods	UNREALIZED	POSITIVE	COMPATIBLE	CUTANEOUS	MUCOSA
AC	Upper Purus	Assis Brasil	2005-05-30	2005	> 60	F	Extractivist	Agricultural, forestry, hunting and fishing workers	UNREALIZED	POSITIVE	COMPATIBLE	CUTANEOUS	CUTANEOUS
AC	Upper Purus	Assis Brasil	2005-05-30	2005	0 a 10	M	under age	under age	UNREALIZED	POSITIVE	COMPATIBLE	CUTANEOUS	MUCOSA
AC	Upper Purus	Assis Brasil	2005-06-01	2005	> 60	F	industry and Commerce	industry and production of goods	UNREALIZED	POSITIVE	COMPATIBLE	CUTANEOUS	CUTANEOUS
AC	Upper Purus	Assis Brasil	2005-06-03	2005	41 a 50	M	SR	SR	UNREALIZED	POSITIVE	COMPATIBLE	CUTANEOUS	CUTANEOUS
AC	Upper Purus	Assis Brasil	2005-06-14	2005	0 a 10	M	under age	under age	UNREALIZED	POSITIVE	COMPATIBLE	CUTANEOUS	CUTANEOUS
AC	Upper Purus	Assis Brasil	2005-06-20	2005	21 a 30	M	Extractivist	Agricultural, forestry, hunting and fishing workers	UNREALIZED	POSITIVE	COMPATIBLE	CUTANEOUS	MUCOSA
AC	Upper Purus	Assis Brasil	2005-06-27	2005	11 a 20	M	industry and Commerce	industry and production of goods	SR	POSITIVE	COMPATIBLE	CUTANEOUS	MUCOSA
AC	Upper Purus	Assis Brasil	2005-07-04	2005	31 a 40	M	Extractivist	Agricultural, forestry, hunting and fishing workers	POSITIVE	UNREALIZED	POSITIVE	CUTANEOUS	CUTANEOUS
AC	Upper Purus	Assis Brasil	2005-07-04	2005	0 a 10	F	under age	under age	SR	POSITIVE	COMPATIBLE	CUTANEOUS	CUTANEOUS
AC	Upper Purus	Assis Brasil	2005-07-06	2005	31 a 40	M	Extractivist	Agricultural, forestry, hunting and fishing workers	SR	POSITIVE	COMPATIBLE	CUTANEOUS	CUTANEOUS
AC	Upper Purus	Assis Brasil	2005-07-06	2005	21 a 30	M	Extractivist	Agricultural, forestry, hunting and fishing workers	SR	POSITIVE	COMPATIBLE	CUTANEOUS	MUCOSA
AC	Upper Purus	Assis Brasil	2005-07-11	2005	31 a 40	M	soldier	soldier	UNREALIZED	POSITIVE	COMPATIBLE	CUTANEOUS	CUTANEOUS
AC	Upper Purus	Assis Brasil	2005-07-14	2005	21 a 30	M	Extractivist	Agricultural, forestry, hunting and fishing workers	POSITIVE	UNREALIZED	POSITIVE	CUTANEOUS	CUTANEOUS
AC	Upper Purus	Assis Brasil	2005-07-18	2005	21 a 30	M	Extractivist	Agricultural, forestry, hunting and fishing workers	UNREALIZED	POSITIVE	COMPATIBLE	CUTANEOUS	MUCOSA
AC	Upper Purus	Assis Brasil	2005-07-20	2005	0 a 10	F	under age	under age	NEGATIVE	POSITIVE	COMPATIBLE	CUTANEOUS	CUTANEOUS
AC	Upper Purus	Assis Brasil	2005-07-29	2005	> 60	M	Extractivist	Agricultural, forestry, hunting and fishing workers	UNREALIZED	POSITIVE	COMPATIBLE	CUTANEOUS	CUTANEOUS
AC	Upper Purus	Assis Brasil	2005-08-02	2005	21 a 30	F	industry and Commerce	industry and production of goods	UNREALIZED	POSITIVE	COMPATIBLE	CUTANEOUS	CUTANEOUS
AC	Upper Purus	Assis Brasil	2005-08-02	2005	11 a 20	F	industry and Commerce	industry and production of goods	UNREALIZED	POSITIVE	COMPATIBLE	MUCOSA	MUCOSA
AC	Upper Purus	Assis Brasil	2005-08-05	2005	11 a 20	F	industry and Commerce	industry and production of goods	UNREALIZED	POSITIVE	COMPATIBLE	CUTANEOUS	MUCOSA
AC	Upper Purus	Assis Brasil	2005-08-12	2005	0 a 10	F	under age	under age	UNREALIZED	POSITIVE	COMPATIBLE	CUTANEOUS	CUTANEOUS
AC	Upper Purus	Assis Brasil	2005-08-22	2005	21 a 30	M	Extractivist	Agricultural, forestry, hunting and fishing workers	UNREALIZED	POSITIVE	COMPATIBLE	CUTANEOUS	MUCOSA
AC	Upper Purus	Assis Brasil	2005-08-29	2005	31 a 40	M	Extractivist	Agricultural, forestry, hunting and fishing workers	UNREALIZED	POSITIVE	COMPATIBLE	CUTANEOUS	MUCOSA
AC	Upper Purus	Assis Brasil	2005-08-29	2005	11 a 20	F	industry and Commerce	industry and production of goods	UNREALIZED	POSITIVE	COMPATIBLE	CUTANEOUS	MUCOSA
AC	Upper Purus	Assis Brasil	2005-09-19	2005	41 a 50	M	Extractivist	Agricultural, forestry, hunting and fishing workers	UNREALIZED	POSITIVE	COMPATIBLE	CUTANEOUS	MUCOSA
AC	Upper Purus	Assis Brasil	2005-09-19	2005	> 60	M	SR	SR	UNREALIZED	POSITIVE	COMPATIBLE	CUTANEOUS	MUCOSA
AC	Upper Purus	Assis Brasil	2005-10-07	2005	31 a 40	M	Extractivist	Agricultural, forestry, hunting and fishing workers	UNREALIZED	POSITIVE	COMPATIBLE	CUTANEOUS	MUCOSA
AC	Upper Purus	Assis Brasil	2005-10-18	2005	11 a 20	M	Extractivist	Agricultural, forestry, hunting and fishing workers	SR	POSITIVE	COMPATIBLE	CUTANEOUS	CUTANEOUS
AC	Upper Purus	Assis Brasil	2005-10-25	2005	11 a 20	M	Extractivist	Agricultural, forestry, hunting and fishing workers	UNREALIZED	POSITIVE	COMPATIBLE	CUTANEOUS	CUTANEOUS
AC	Upper Purus	Assis Brasil	2005-11-23	2005	31 a 40	M	industry and Commerce	industry and production of goods	UNREALIZED	POSITIVE	COMPATIBLE	CUTANEOUS	CUTANEOUS
AC	Upper Purus	Assis Brasil	2005-12-13	2005	11 a 20	M	Extractivist	Agricultural, forestry, hunting and fishing workers	UNREALIZED	POSITIVE	COMPATIBLE	CUTANEOUS	CUTANEOUS
AC	Upper Purus	Assis Brasil	2006-01-10	2006	21 a 30	M	Extractivist	Agricultural, forestry, hunting and fishing workers	POSITIVE	UNREALIZED	POSITIVE	CUTANEOUS	CUTANEOUS
AC	Upper Purus	Assis Brasil	2006-01-10	2006	41 a 50	F	industry and Commerce	industry and production of goods	POSITIVE	UNREALIZED	POSITIVE	CUTANEOUS	CUTANEOUS
AC	Upper Purus	Assis Brasil	2006-01-24	2006	> 60	M	Extractivist	Agricultural, forestry, hunting and fishing workers	UNREALIZED	POSITIVE	COMPATIBLE	CUTANEOUS	CUTANEOUS
AC	Upper Purus	Assis Brasil	2006-01-24	2006	0 a 10	F	under age	under age	UNREALIZED	POSITIVE	COMPATIBLE	CUTANEOUS	CUTANEOUS
AC	Upper Purus	Assis Brasil	2006-01-25	2006	41 a 50	F	Extractivist	Agricultural, forestry, hunting and fishing workers	UNREALIZED	POSITIVE	COMPATIBLE	CUTANEOUS	MUCOSA
AC	Upper Purus	Assis Brasil	2006-01-30	2006	0 a 10	M	under age	under age	UNREALIZED	POSITIVE	COMPATIBLE	CUTANEOUS	CUTANEOUS
AC	Upper Purus	Assis Brasil	2006-01-31	2006	> 60	F	Extractivist	Agricultural, forestry, hunting and fishing workers	UNREALIZED	POSITIVE	COMPATIBLE	CUTANEOUS	CUTANEOUS
AC	Upper Purus	Assis Brasil	2006-02-02	2006	> 60	M	Extractivist	Agricultural, forestry, hunting and fishing workers	POSITIVE	UNREALIZED	POSITIVE	CUTANEOUS	CUTANEOUS
AC	Upper Purus	Assis Brasil	2006-02-03	2006	0 a 10	F	under age	under age	UNREALIZED	POSITIVE	COMPATIBLE	CUTANEOUS	MUCOSA
AC	Upper Purus	Assis Brasil	2006-02-03	2006	11 a 20	M	Technician	administrative agent	UNREALIZED	POSITIVE	COMPATIBLE	CUTANEOUS	CUTANEOUS
AC	Upper Purus	Assis Brasil	2006-02-03	2006	0 a 10	F	under age	under age	UNREALIZED	POSITIVE	COMPATIBLE	CUTANEOUS	CUTANEOUS
AC	Upper Purus	Assis Brasil	2006-02-13	2006	0 a 10	F	under age	under age	UNREALIZED	POSITIVE	COMPATIBLE	CUTANEOUS	CUTANEOUS
AC	Upper Purus	Assis Brasil	2006-02-14	2006	0 a 10	M	under age	under age	UNREALIZED	POSITIVE	COMPATIBLE	CUTANEOUS	CUTANEOUS
AC	Upper Purus	Assis Brasil	2006-02-22	2006	21 a 30	F	industry and Commerce	industry and production of goods	UNREALIZED	POSITIVE	COMPATIBLE	CUTANEOUS	CUTANEOUS
AC	Upper Purus	Assis Brasil	2006-02-23	2006	0 a 10	F	under age	under age	UNREALIZED	POSITIVE	COMPATIBLE	CUTANEOUS	CUTANEOUS
AC	Upper Purus	Assis Brasil	2006-03-07	2006	0 a 10	F	under age	under age	UNREALIZED	POSITIVE	COMPATIBLE	CUTANEOUS	CUTANEOUS
AC	Upper Purus	Assis Brasil	2006-03-10	2006	0 a 10	M	under age	under age	UNREALIZED	POSITIVE	COMPATIBLE	CUTANEOUS	CUTANEOUS
AC	Upper Purus	Assis Brasil	2006-03-10	2006	41 a 50	M	Extractivist	Agricultural, forestry, hunting and fishing workers	UNREALIZED	POSITIVE	COMPATIBLE	CUTANEOUS	CUTANEOUS
AC	Upper Purus	Assis Brasil	2006-03-13	2006	0 a 10	M	under age	under age	POSITIVE	UNREALIZED	POSITIVE	CUTANEOUS	CUTANEOUS
AC	Upper Purus	Assis Brasil	2006-03-14	2006	21 a 30	F	industry and Commerce	industry and production of goods	UNREALIZED	POSITIVE	COMPATIBLE	CUTANEOUS	MUCOSA
AC	Upper Purus	Assis Brasil	2006-03-14	2006	0 a 10	F	under age	under age	UNREALIZED	POSITIVE	COMPATIBLE	CUTANEOUS	MUCOSA
AC	Upper Purus	Assis Brasil	2006-03-14	2006	11 a 20	F	Extractivist	Agricultural, forestry, hunting and fishing workers	UNREALIZED	POSITIVE	COMPATIBLE	CUTANEOUS	MUCOSA
AC	Upper Purus	Assis Brasil	2006-03-17	2006	0 a 10	F	under age	under age	POSITIVE	UNREALIZED	POSITIVE	CUTANEOUS	CUTANEOUS
AC	Upper Purus	Assis Brasil	2006-03-20	2006	21 a 30	M	Extractivist	Agricultural, forestry, hunting and fishing workers	UNREALIZED	POSITIVE	COMPATIBLE	CUTANEOUS	CUTANEOUS
AC	Upper Purus	Assis Brasil	2006-03-20	2006	0 a 10	F	under age	under age	UNREALIZED	POSITIVE	COMPATIBLE	CUTANEOUS	CUTANEOUS
AC	Upper Purus	Assis Brasil	2006-03-22	2006	0 a 10	F	under age	under age	UNREALIZED	POSITIVE	COMPATIBLE	CUTANEOUS	CUTANEOUS
AC	Upper Purus	Assis Brasil	2006-03-27	2006	11 a 20	F	Extractivist	Agricultural, forestry, hunting and fishing workers	UNREALIZED	POSITIVE	COMPATIBLE	CUTANEOUS	MUCOSA
AC	Upper Purus	Assis Brasil	2006-04-05	2006	0 a 10	M	under age	under age	UNREALIZED	POSITIVE	COMPATIBLE	CUTANEOUS	CUTANEOUS
AC	Upper Purus	Assis Brasil	2006-04-07	2006	0 a 10	M	under age	under age	UNREALIZED	POSITIVE	COMPATIBLE	CUTANEOUS	CUTANEOUS
AC	Upper Purus	Assis Brasil	2006-04-17	2006	0 a 10	M	under age	under age	UNREALIZED	POSITIVE	COMPATIBLE	CUTANEOUS	MUCOSA
AC	Upper Purus	Assis Brasil	2006-05-02	2006	51 a 60	F	industry and Commerce	industry and production of goods	UNREALIZED	POSITIVE	COMPATIBLE	CUTANEOUS	CUTANEOUS
AC	Upper Purus	Assis Brasil	2006-05-02	2006	0 a 10	F	under age	under age	UNREALIZED	POSITIVE	COMPATIBLE	CUTANEOUS	CUTANEOUS
AC	Upper Purus	Assis Brasil	2006-05-11	2006	21 a 30	F	industry and Commerce	industry and production of goods	UNREALIZED	POSITIVE	COMPATIBLE	CUTANEOUS	CUTANEOUS
AC	Upper Purus	Assis Brasil	2006-05-17	2006	11 a 20	M	Extractivist	Agricultural, forestry, hunting and fishing workers	UNREALIZED	POSITIVE	COMPATIBLE	CUTANEOUS	CUTANEOUS
AC	Upper Purus	Assis Brasil	2006-05-22	2006	21 a 30	M	Extractivist	Agricultural, forestry, hunting and fishing workers	UNREALIZED	POSITIVE	COMPATIBLE	CUTANEOUS	CUTANEOUS
AC	Upper Purus	Assis Brasil	2006-05-23	2006	> 60	M	Extractivist	Agricultural, forestry, hunting and fishing workers	UNREALIZED	POSITIVE	UNREALIZED	CUTANEOUS	CUTANEOUS
AC	Upper Purus	Assis Brasil	2006-06-12	2006	11 a 20	M	Extractivist	Agricultural, forestry, hunting and fishing workers	UNREALIZED	POSITIVE	COMPATIBLE	CUTANEOUS	CUTANEOUS
AC	Upper Purus	Assis Brasil	2006-06-23	2006	11 a 20	F	Extractivist	Agricultural, forestry, hunting and fishing workers	UNREALIZED	POSITIVE	COMPATIBLE	CUTANEOUS	MUCOSA
AC	Upper Purus	Assis Brasil	2006-07-01	2006	0 a 10	F	under age	under age	UNREALIZED	POSITIVE	COMPATIBLE	CUTANEOUS	CUTANEOUS
AC	Upper Purus	Assis Brasil	2006-07-03	2006	0 a 10	M	under age	under age	UNREALIZED	POSITIVE	COMPATIBLE	CUTANEOUS	CUTANEOUS
AC	Upper Purus	Assis Brasil	2006-07-04	2006	11 a 20	M	Extractivist	Agricultural, forestry, hunting and fishing workers	UNREALIZED	POSITIVE	COMPATIBLE	CUTANEOUS	CUTANEOUS
AC	Upper Purus	Assis Brasil	2006-07-04	2006	21 a 30	M	Extractivist	Agricultural, forestry, hunting and fishing workers	UNREALIZED	POSITIVE	COMPATIBLE	CUTANEOUS	MUCOSA
AC	Upper Purus	Assis Brasil	2006-07-13	2006	21 a 30	M	Extractivist	Agricultural, forestry, hunting and fishing workers	UNREALIZED	POSITIVE	COMPATIBLE	CUTANEOUS	MUCOSA
AC	Upper Purus	Assis Brasil	2006-07-14	2006	0 a 10	M	under age	under age	UNREALIZED	POSITIVE	COMPATIBLE	CUTANEOUS	CUTANEOUS
AC	Upper Purus	Assis Brasil	2006-07-17	2006	0 a 10	M	under age	under age	UNREALIZED	POSITIVE	COMPATIBLE	CUTANEOUS	CUTANEOUS
AC	Upper Purus	Assis Brasil	2006-07-25	2006	11 a 20	M	industry and Commerce	industry and production of goods	UNREALIZED	POSITIVE	COMPATIBLE	CUTANEOUS	CUTANEOUS
AC	Upper Purus	Assis Brasil	2006-08-08	2006	51 a 60	M	Extractivist	Agricultural, forestry, hunting and fishing workers	UNREALIZED	POSITIVE	COMPATIBLE	CUTANEOUS	MUCOSA
AC	Upper Purus	Assis Brasil	2006-08-12	2006	41 a 50	F	industry and Commerce	industry and production of goods	UNREALIZED	POSITIVE	COMPATIBLE	CUTANEOUS	CUTANEOUS
AC	Upper Purus	Assis Brasil	2006-09-01	2006	21 a 30	M	Extractivist	Agricultural, forestry, hunting and fishing workers	UNREALIZED	POSITIVE	COMPATIBLE	CUTANEOUS	CUTANEOUS
AC	Upper Purus	Assis Brasil	2006-09-04	2006	11 a 20	M	Extractivist	Agricultural, forestry, hunting and fishing workers	UNREALIZED	POSITIVE	COMPATIBLE	CUTANEOUS	CUTANEOUS
AC	Upper Purus	Assis Brasil	2006-09-11	2006	0 a 10	F	under age	under age	UNREALIZED	POSITIVE	COMPATIBLE	CUTANEOUS	MUCOSA
AC	Upper Purus	Assis Brasil	2006-09-11	2006	11 a 20	M	Extractivist	Agricultural, forestry, hunting and fishing workers	UNREALIZED	POSITIVE	COMPATIBLE	CUTANEOUS	CUTANEOUS
AC	Upper Purus	Assis Brasil	2006-09-12	2006	21 a 30	F	industry and Commerce	industry and production of goods	UNREALIZED	POSITIVE	COMPATIBLE	CUTANEOUS	MUCOSA
AC	Upper Purus	Assis Brasil	2006-09-18	2006	21 a 30	M	Technician	administrative agent	UNREALIZED	POSITIVE	COMPATIBLE	CUTANEOUS	MUCOSA
AC	Upper Purus	Assis Brasil	2006-09-18	2006	0 a 10	M	under age	under age	NEGATIVE	POSITIVE	COMPATIBLE	CUTANEOUS	CUTANEOUS
AC	Upper Purus	Assis Brasil	2006-09-22	2006	21 a 30	F	SR	SR	NEGATIVE	POSITIVE	COMPATIBLE	CUTANEOUS	CUTANEOUS
AC	Upper Purus	Assis Brasil	2006-09-25	2006	0 a 10	M	under age	under age	UNREALIZED	POSITIVE	COMPATIBLE	CUTANEOUS	MUCOSA
AC	Upper Purus	Assis Brasil	2006-09-27	2006	> 60	M	industry and Commerce	industry and production of goods	UNREALIZED	POSITIVE	COMPATIBLE	CUTANEOUS	CUTANEOUS
AC	Upper Purus	Assis Brasil	2006-10-02	2006	31 a 40	M	Extractivist	Agricultural, forestry, hunting and fishing workers	UNREALIZED	POSITIVE	COMPATIBLE	CUTANEOUS	MUCOSA
AC	Upper Purus	Assis Brasil	2006-10-03	2006	11 a 20	M	industry and Commerce	industry and production of goods	UNREALIZED	POSITIVE	COMPATIBLE	CUTANEOUS	MUCOSA
AC	Upper Purus	Assis Brasil	2006-10-03	2006	31 a 40	M	Extractivist	Agricultural, forestry, hunting and fishing workers	UNREALIZED	POSITIVE	COMPATIBLE	CUTANEOUS	CUTANEOUS
AC	Upper Purus	Assis Brasil	2006-10-03	2006	31 a 40	M	Extractivist	Agricultural, forestry, hunting and fishing workers	UNREALIZED	POSITIVE	COMPATIBLE	CUTANEOUS	CUTANEOUS
AC	Upper Purus	Assis Brasil	2006-10-06	2006	11 a 20	M	industry and Commerce	industry and production of goods	UNREALIZED	POSITIVE	COMPATIBLE	CUTANEOUS	CUTANEOUS
AC	Upper Purus	Assis Brasil	2006-10-09	2006	0 a 10	F	under age	under age	UNREALIZED	POSITIVE	COMPATIBLE	CUTANEOUS	MUCOSA
AC	Upper Purus	Assis Brasil	2006-10-09	2006	11 a 20	M	Extractivist	Agricultural, forestry, hunting and fishing workers	UNREALIZED	POSITIVE	COMPATIBLE	CUTANEOUS	CUTANEOUS
AC	Upper Purus	Assis Brasil	2006-10-16	2006	31 a 40	M	Extractivist	Agricultural, forestry, hunting and fishing workers	UNREALIZED	POSITIVE	COMPATIBLE	CUTANEOUS	MUCOSA
AC	Upper Purus	Assis Brasil	2006-10-17	2006	21 a 30	F	industry and Commerce	industry and production of goods	UNREALIZED	POSITIVE	COMPATIBLE	CUTANEOUS	CUTANEOUS
AC	Upper Purus	Assis Brasil	2006-10-20	2006	0 a 10	F	under age	under age	UNREALIZED	POSITIVE	COMPATIBLE	CUTANEOUS	CUTANEOUS
AC	Upper Purus	Assis Brasil	2006-10-30	2006	11 a 20	M	Extractivist	Agricultural, forestry, hunting and fishing workers	UNREALIZED	POSITIVE	POSITIVE	CUTANEOUS	MUCOSA
AC	Upper Purus	Assis Brasil	2006-10-31	2006	31 a 40	F	industry and Commerce	industry and production of goods	POSITIVE	UNREALIZED	POSITIVE	CUTANEOUS	CUTANEOUS
AC	Upper Purus	Assis Brasil	2006-12-01	2006	11 a 20	F	industry and Commerce	industry and production of goods	POSITIVE	UNREALIZED	UNREALIZED	CUTANEOUS	CUTANEOUS
AC	Upper Purus	Assis Brasil	2006-12-05	2006	11 a 20	M	SR	SR	UNREALIZED	UNREALIZED	UNREALIZED	CUTANEOUS	MUCOSA
AC	Upper Purus	Assis Brasil	2006-12-05	2006	51 a 60	M	Extractivist	Agricultural, forestry, hunting and fishing workers	POSITIVE	POSITIVE	UNREALIZED	CUTANEOUS	MUCOSA
AC	Upper Purus	Assis Brasil	2007-01-03	2007	21 a 30	M	SR	SR	NEGATIVE	POSITIVE	POSITIVE	CUTANEOUS	CUTANEOUS
AC	Upper Purus	Assis Brasil	2007-01-03	2007	21 a 30	M	Extractivist	Agricultural, forestry, hunting and fishing workers	NEGATIVE	POSITIVE	COMPATIBLE	CUTANEOUS	MUCOSA
AC	Upper Purus	Assis Brasil	2007-01-03	2007	0 a 10	F	under age	under age	NEGATIVE	POSITIVE	COMPATIBLE	CUTANEOUS	CUTANEOUS
AC	Upper Purus	Assis Brasil	2007-01-09	2007	0 a 10	M	under age	under age	NEGATIVE	POSITIVE	COMPATIBLE	CUTANEOUS	CUTANEOUS
AC	Upper Purus	Assis Brasil	2007-01-23	2007	51 a 60	M	SR	SR	NEGATIVE	POSITIVE	POSITIVE	CUTANEOUS	CUTANEOUS
AC	Upper Purus	Assis Brasil	2007-01-26	2007	21 a 30	F	SR	SR	POSITIVE	NEGATIVE	POSITIVE	CUTANEOUS	CUTANEOUS
AC	Upper Purus	Assis Brasil	2007-01-31	2007	0 a 10	F	under age	under age	NEGATIVE	NEGATIVE	POSITIVE	CUTANEOUS	CUTANEOUS
AC	Upper Purus	Assis Brasil	2007-01-31	2007	0 a 10	M	under age	under age	NEGATIVE	POSITIVE	COMPATIBLE	CUTANEOUS	CUTANEOUS
AC	Upper Purus	Assis Brasil	2007-01-31	2007	0 a 10	M	under age	under age	NEGATIVE	POSITIVE	COMPATIBLE	CUTANEOUS	CUTANEOUS
AC	Upper Purus	Assis Brasil	2007-02-02	2007	0 a 10	M	under age	under age	NEGATIVE	POSITIVE	COMPATIBLE	CUTANEOUS	CUTANEOUS
AC	Upper Purus	Assis Brasil	2007-02-05	2007	0 a 10	M	under age	under age	NEGATIVE	POSITIVE	COMPATIBLE	CUTANEOUS	CUTANEOUS
AC	Upper Purus	Assis Brasil	2007-02-05	2007	11 a 20	F	Extractivist	Agricultural, forestry, hunting and fishing workers	NEGATIVE	POSITIVE	COMPATIBLE	CUTANEOUS	CUTANEOUS
AC	Upper Purus	Assis Brasil	2007-02-06	2007	11 a 20	M	Extractivist	Agricultural, forestry, hunting and fishing workers	NEGATIVE	POSITIVE	COMPATIBLE	CUTANEOUS	CUTANEOUS
AC	Upper Purus	Assis Brasil	2007-02-06	2007	0 a 10	F	under age	under age	NEGATIVE	POSITIVE	COMPATIBLE	CUTANEOUS	CUTANEOUS
AC	Upper Purus	Assis Brasil	2007-02-06	2007	0 a 10	M	under age	under age	NEGATIVE	POSITIVE	POSITIVE	CUTANEOUS	CUTANEOUS
AC	Upper Purus	Assis Brasil	2007-02-07	2007	51 a 60	F	Extractivist	Agricultural, forestry, hunting and fishing workers	NEGATIVE	POSITIVE	COMPATIBLE	CUTANEOUS	CUTANEOUS
AC	Upper Purus	Assis Brasil	2007-02-12	2007	31 a 40	M	SR	SR	NEGATIVE	POSITIVE	COMPATIBLE	CUTANEOUS	CUTANEOUS
AC	Upper Purus	Assis Brasil	2007-02-23	2007	21 a 30	M	Extractivist	Agricultural, forestry, hunting and fishing workers	NEGATIVE	POSITIVE	COMPATIBLE	CUTANEOUS	CUTANEOUS
AC	Upper Purus	Assis Brasil	2007-03-19	2007	11 a 20	F	SR	SR	NEGATIVE	POSITIVE	COMPATIBLE	CUTANEOUS	CUTANEOUS
AC	Upper Purus	Assis Brasil	2007-03-19	2007	0 a 10	M	under age	under age	NEGATIVE	POSITIVE	COMPATIBLE	CUTANEOUS	CUTANEOUS
AC	Upper Purus	Assis Brasil	2007-03-21	2007	0 a 10	M	under age	under age	POSITIVE	NEGATIVE	COMPATIBLE	CUTANEOUS	CUTANEOUS
AC	Upper Purus	Assis Brasil	2007-04-10	2007	0 a 10	F	under age	under age	UNREALIZED	POSITIVE	COMPATIBLE	CUTANEOUS	CUTANEOUS
AC	Upper Purus	Assis Brasil	2007-04-20	2007	51 a 60	M	SR	SR	UNREALIZED	POSITIVE	COMPATIBLE	CUTANEOUS	CUTANEOUS
AC	Upper Purus	Assis Brasil	2007-04-23	2007	0 a 10	M	under age	under age	UNREALIZED	POSITIVE	COMPATIBLE	CUTANEOUS	CUTANEOUS
AC	Upper Purus	Assis Brasil	2007-05-04	2007	31 a 40	M	SR	SR	UNREALIZED	POSITIVE	COMPATIBLE	CUTANEOUS	CUTANEOUS
AC	Upper Purus	Assis Brasil	2007-05-16	2007	31 a 40	F	SR	SR	UNREALIZED	POSITIVE	COMPATIBLE	CUTANEOUS	CUTANEOUS
AC	Upper Purus	Assis Brasil	2007-05-16	2007	31 a 40	M	Extractivist	Agricultural, forestry, hunting and fishing workers	UNREALIZED	POSITIVE	COMPATIBLE	CUTANEOUS	CUTANEOUS
AC	Upper Purus	Assis Brasil	2007-05-23	2007	11 a 20	M	Extractivist	Agricultural, forestry, hunting and fishing workers	NEGATIVE	POSITIVE	COMPATIBLE	CUTANEOUS	CUTANEOUS
AC	Upper Purus	Assis Brasil	2007-05-23	2007	11 a 20	M	Extractivist	Agricultural, forestry, hunting and fishing workers	NEGATIVE	POSITIVE	COMPATIBLE	CUTANEOUS	CUTANEOUS
AC	Upper Purus	Assis Brasil	2007-05-29	2007	31 a 40	M	Extractivist	Agricultural, forestry, hunting and fishing workers	NEGATIVE	POSITIVE	COMPATIBLE	CUTANEOUS	CUTANEOUS
AC	Upper Purus	Assis Brasil	2007-06-04	2007	0 a 10	F	under age	under age	NEGATIVE	POSITIVE	COMPATIBLE	CUTANEOUS	CUTANEOUS
AC	Upper Purus	Assis Brasil	2007-06-20	2007	11 a 20	F	SR	SR	NEGATIVE	POSITIVE	COMPATIBLE	CUTANEOUS	CUTANEOUS
AC	Upper Purus	Assis Brasil	2007-06-29	2007	21 a 30	F	Extractivist	Agricultural, forestry, hunting and fishing workers	UNREALIZED	POSITIVE	COMPATIBLE	CUTANEOUS	CUTANEOUS
AC	Upper Purus	Assis Brasil	2007-06-29	2007	0 a 10	M	under age	under age	NEGATIVE	POSITIVE	COMPATIBLE	CUTANEOUS	CUTANEOUS
AC	Upper Purus	Assis Brasil	2007-07-10	2007	0 a 10	M	under age	under age	NEGATIVE	POSITIVE	COMPATIBLE	CUTANEOUS	CUTANEOUS
AC	Upper Purus	Assis Brasil	2007-07-10	2007	11 a 20	M	Extractivist	Agricultural, forestry, hunting and fishing workers	UNREALIZED	POSITIVE	COMPATIBLE	CUTANEOUS	CUTANEOUS
AC	Upper Purus	Assis Brasil	2007-07-10	2007	21 a 30	M	Extractivist	Agricultural, forestry, hunting and fishing workers	UNREALIZED	POSITIVE	COMPATIBLE	CUTANEOUS	CUTANEOUS
AC	Upper Purus	Assis Brasil	2007-07-11	2007	21 a 30	M	Extractivist	Agricultural, forestry, hunting and fishing workers	NEGATIVE	POSITIVE	COMPATIBLE	CUTANEOUS	CUTANEOUS
AC	Upper Purus	Assis Brasil	2007-07-16	2007	21 a 30	M	Extractivist	Agricultural, forestry, hunting and fishing workers	UNREALIZED	POSITIVE	COMPATIBLE	CUTANEOUS	CUTANEOUS
AC	Upper Purus	Assis Brasil	2007-07-16	2007	11 a 20	M	Extractivist	Agricultural, forestry, hunting and fishing workers	NEGATIVE	POSITIVE	COMPATIBLE	CUTANEOUS	CUTANEOUS
AC	Upper Purus	Assis Brasil	2007-07-24	2007	21 a 30	F	Extractivist	Agricultural, forestry, hunting and fishing workers	NEGATIVE	POSITIVE	COMPATIBLE	CUTANEOUS	CUTANEOUS
AC	Upper Purus	Assis Brasil	2007-07-30	2007	0 a 10	F	under age	under age	NEGATIVE	POSITIVE	COMPATIBLE	CUTANEOUS	CUTANEOUS
AC	Upper Purus	Assis Brasil	2007-07-30	2007	0 a 10	M	under age	under age	NEGATIVE	POSITIVE	COMPATIBLE	CUTANEOUS	CUTANEOUS
AC	Upper Purus	Assis Brasil	2007-07-30	2007	0 a 10	M	under age	under age	NEGATIVE	POSITIVE	COMPATIBLE	CUTANEOUS	CUTANEOUS
AC	Upper Purus	Assis Brasil	2007-08-01	2007	21 a 30	M	SR	SR	NEGATIVE	POSITIVE	COMPATIBLE	CUTANEOUS	CUTANEOUS
AC	Upper Purus	Assis Brasil	2007-08-01	2007	0 a 10	M	under age	under age	NEGATIVE	POSITIVE	COMPATIBLE	CUTANEOUS	CUTANEOUS
AC	Upper Purus	Assis Brasil	2007-08-03	2007	11 a 20	M	Extractivist	Agricultural, forestry, hunting and fishing workers	NEGATIVE	POSITIVE	COMPATIBLE	CUTANEOUS	CUTANEOUS
AC	Upper Purus	Assis Brasil	2007-08-08	2007	21 a 30	M	Extractivist	Agricultural, forestry, hunting and fishing workers	NEGATIVE	POSITIVE	COMPATIBLE	CUTANEOUS	CUTANEOUS
AC	Upper Purus	Assis Brasil	2007-08-27	2007	31 a 40	F	SR	SR	NEGATIVE	POSITIVE	COMPATIBLE	CUTANEOUS	CUTANEOUS
AC	Upper Purus	Assis Brasil	2007-09-03	2007	11 a 20	F	Extractivist	Agricultural, forestry, hunting and fishing workers	NEGATIVE	POSITIVE	POSITIVE	CUTANEOUS	CUTANEOUS
AC	Upper Purus	Assis Brasil	2007-09-10	2007	51 a 60	M	Extractivist	Agricultural, forestry, hunting and fishing workers	NEGATIVE	POSITIVE	COMPATIBLE	CUTANEOUS	CUTANEOUS
AC	Upper Purus	Assis Brasil	2007-09-14	2007	0 a 10	M	under age	under age	POSITIVE	POSITIVE	COMPATIBLE	CUTANEOUS	CUTANEOUS
AC	Upper Purus	Assis Brasil	2007-09-19	2007	21 a 30	M	Extractivist	Agricultural, forestry, hunting and fishing workers	NEGATIVE	POSITIVE	COMPATIBLE	CUTANEOUS	MUCOSA
AC	Upper Purus	Assis Brasil	2007-09-19	2007	11 a 20	M	Extractivist	Agricultural, forestry, hunting and fishing workers	NEGATIVE	POSITIVE	COMPATIBLE	CUTANEOUS	CUTANEOUS
AC	Upper Purus	Assis Brasil	2007-10-01	2007	31 a 40	M	SR	SR	UNREALIZED	POSITIVE	COMPATIBLE	CUTANEOUS	CUTANEOUS
AC	Upper Purus	Assis Brasil	2007-10-01	2007	11 a 20	M	Extractivist	Agricultural, forestry, hunting and fishing workers	UNREALIZED	POSITIVE	COMPATIBLE	CUTANEOUS	CUTANEOUS
AC	Upper Purus	Assis Brasil	2007-10-05	2007	> 60	M	SR	SR	UNREALIZED	POSITIVE	COMPATIBLE	MUCOSA	MUCOSA
AC	Upper Purus	Assis Brasil	2007-10-24	2007	11 a 20	M	Extractivist	Agricultural, forestry, hunting and fishing workers	NEGATIVE	POSITIVE	COMPATIBLE	CUTANEOUS	CUTANEOUS
AC	Upper Purus	Assis Brasil	2007-10-29	2007	0 a 10	M	under age	under age	NEGATIVE	POSITIVE	COMPATIBLE	CUTANEOUS	CUTANEOUS
AC	Upper Purus	Assis Brasil	2007-11-05	2007	11 a 20	F	Extractivist	Agricultural, forestry, hunting and fishing workers	NEGATIVE	POSITIVE	COMPATIBLE	CUTANEOUS	MUCOSA
AC	Upper Purus	Assis Brasil	2007-11-26	2007	0 a 10	M	under age	under age	UNREALIZED	POSITIVE	COMPATIBLE	CUTANEOUS	CUTANEOUS
AC	Upper Purus	Assis Brasil	2007-12-03	2007	51 a 60	M	Extractivist	Agricultural, forestry, hunting and fishing workers	UNREALIZED	POSITIVE	COMPATIBLE	CUTANEOUS	CUTANEOUS
AC	Upper Purus	Assis Brasil	2007-12-10	2007	21 a 30	M	SR	SR	UNREALIZED	POSITIVE	COMPATIBLE	CUTANEOUS	CUTANEOUS
AC	Upper Purus	Assis Brasil	2008-01-07	2008	21 a 30	M	SR	SR	UNREALIZED	POSITIVE	COMPATIBLE	MUCOSA	MUCOSA
AC	Upper Purus	Assis Brasil	2008-01-14	2008	41 a 50	M	Extractivist	Agricultural, forestry, hunting and fishing workers	NEGATIVE	POSITIVE	COMPATIBLE	CUTANEOUS	CUTANEOUS
AC	Upper Purus	Assis Brasil	2008-02-07	2008	11 a 20	M	Extractivist	Agricultural, forestry, hunting and fishing workers	UNREALIZED	POSITIVE	COMPATIBLE	CUTANEOUS	CUTANEOUS
AC	Upper Purus	Assis Brasil	2008-02-13	2008	0 a 10	F	under age	under age	NEGATIVE	POSITIVE	COMPATIBLE	CUTANEOUS	CUTANEOUS
AC	Upper Purus	Assis Brasil	2008-02-18	2008	11 a 20	M	SR	SR	UNREALIZED	POSITIVE	COMPATIBLE	CUTANEOUS	CUTANEOUS
AC	Upper Purus	Assis Brasil	2008-03-05	2008	11 a 20	F	Extractivist	Agricultural, forestry, hunting and fishing workers	UNREALIZED	POSITIVE	COMPATIBLE	CUTANEOUS	CUTANEOUS
AC	Upper Purus	Assis Brasil	2008-03-10	2008	11 a 20	F	SR	SR	UNREALIZED	POSITIVE	POSITIVE	CUTANEOUS	CUTANEOUS
AC	Upper Purus	Assis Brasil	2008-03-10	2008	0 a 10	F	under age	under age	UNREALIZED	POSITIVE	COMPATIBLE	CUTANEOUS	CUTANEOUS
AC	Upper Purus	Assis Brasil	2008-03-11	2008	0 a 10	M	under age	under age	UNREALIZED	POSITIVE	POSITIVE	CUTANEOUS	CUTANEOUS
AC	Upper Purus	Assis Brasil	2008-03-14	2008	0 a 10	F	under age	under age	UNREALIZED	POSITIVE	POSITIVE	CUTANEOUS	CUTANEOUS
AC	Upper Purus	Assis Brasil	2008-03-17	2008	0 a 10	M	under age	under age	UNREALIZED	POSITIVE	COMPATIBLE	CUTANEOUS	CUTANEOUS
AC	Upper Purus	Assis Brasil	2008-03-17	2008	11 a 20	M	Extractivist	Agricultural, forestry, hunting and fishing workers	UNREALIZED	POSITIVE	COMPATIBLE	CUTANEOUS	CUTANEOUS
AC	Upper Purus	Assis Brasil	2008-03-31	2008	11 a 20	F	Extractivist	Agricultural, forestry, hunting and fishing workers	NEGATIVE	POSITIVE	COMPATIBLE	CUTANEOUS	MUCOSA
AC	Upper Purus	Assis Brasil	2008-04-14	2008	11 a 20	M	Extractivist	Agricultural, forestry, hunting and fishing workers	UNREALIZED	POSITIVE	COMPATIBLE	CUTANEOUS	CUTANEOUS
AC	Upper Purus	Assis Brasil	2008-04-23	2008	11 a 20	F	Extractivist	Agricultural, forestry, hunting and fishing workers	POSITIVE	POSITIVE	COMPATIBLE	CUTANEOUS	CUTANEOUS
AC	Upper Purus	Assis Brasil	2008-05-27	2008	0 a 10	M	under age	under age	UNREALIZED	POSITIVE	COMPATIBLE	CUTANEOUS	CUTANEOUS
AC	Upper Purus	Assis Brasil	2008-05-27	2008	31 a 40	M	SR	SR	NEGATIVE	POSITIVE	COMPATIBLE	CUTANEOUS	CUTANEOUS
AC	Upper Purus	Assis Brasil	2008-05-27	2008	21 a 30	M	Extractivist	Agricultural, forestry, hunting and fishing workers	UNREALIZED	POSITIVE	COMPATIBLE	CUTANEOUS	MUCOSA
AC	Upper Purus	Assis Brasil	2008-05-28	2008	11 a 20	M	SR	SR	NEGATIVE	POSITIVE	COMPATIBLE	CUTANEOUS	CUTANEOUS
AC	Upper Purus	Assis Brasil	2008-05-30	2008	31 a 40	M	SR	SR	NEGATIVE	POSITIVE	COMPATIBLE	CUTANEOUS	CUTANEOUS
AC	Upper Purus	Assis Brasil	2008-05-30	2008	21 a 30	F	SR	SR	NEGATIVE	POSITIVE	COMPATIBLE	CUTANEOUS	MUCOSA
AC	Upper Purus	Assis Brasil	2008-05-30	2008	21 a 30	M	Extractivist	Agricultural, forestry, hunting and fishing workers	NEGATIVE	POSITIVE	COMPATIBLE	CUTANEOUS	MUCOSA
AC	Upper Purus	Assis Brasil	2008-06-02	2008	11 a 20	M	SR	SR	UNREALIZED	POSITIVE	COMPATIBLE	CUTANEOUS	CUTANEOUS
AC	Upper Purus	Assis Brasil	2008-06-20	2008	0 a 10	M	under age	under age	UNREALIZED	POSITIVE	COMPATIBLE	CUTANEOUS	CUTANEOUS
AC	Upper Purus	Assis Brasil	2008-06-27	2008	11 a 20	M	Extractivist	Agricultural, forestry, hunting and fishing workers	UNREALIZED	POSITIVE	COMPATIBLE	CUTANEOUS	MUCOSA
AC	Upper Purus	Assis Brasil	2008-06-27	2008	0 a 10	M	under age	under age	UNREALIZED	POSITIVE	COMPATIBLE	CUTANEOUS	CUTANEOUS
AC	Upper Purus	Assis Brasil	2008-07-14	2008	21 a 30	M	Extractivist	Agricultural, forestry, hunting and fishing workers	UNREALIZED	POSITIVE	COMPATIBLE	CUTANEOUS	MUCOSA
AC	Upper Purus	Assis Brasil	2008-07-23	2008	0 a 10	M	under age	under age	UNREALIZED	POSITIVE	COMPATIBLE	CUTANEOUS	CUTANEOUS
AC	Upper Purus	Assis Brasil	2008-07-28	2008	21 a 30	M	SR	SR	NEGATIVE	POSITIVE	COMPATIBLE	CUTANEOUS	CUTANEOUS
AC	Upper Purus	Assis Brasil	2008-08-05	2008	11 a 20	M	Extractivist	Agricultural, forestry, hunting and fishing workers	UNREALIZED	POSITIVE	COMPATIBLE	CUTANEOUS	CUTANEOUS
AC	Upper Purus	Assis Brasil	2008-08-12	2008	0 a 10	M	under age	under age	UNREALIZED	POSITIVE	COMPATIBLE	CUTANEOUS	CUTANEOUS
AC	Upper Purus	Assis Brasil	2008-08-18	2008	11 a 20	M	SR	SR	POSITIVE	POSITIVE	COMPATIBLE	CUTANEOUS	CUTANEOUS
AC	Upper Purus	Assis Brasil	2008-08-19	2008	11 a 20	M	SR	SR	UNREALIZED	POSITIVE	COMPATIBLE	CUTANEOUS	CUTANEOUS
AC	Upper Purus	Assis Brasil	2008-08-19	2008	11 a 20	M	SR	SR	UNREALIZED	POSITIVE	POSITIVE	CUTANEOUS	CUTANEOUS
AC	Upper Purus	Assis Brasil	2008-08-22	2008	0 a 10	M	under age	under age	UNREALIZED	POSITIVE	COMPATIBLE	CUTANEOUS	CUTANEOUS
AC	Upper Purus	Assis Brasil	2008-08-22	2008	11 a 20	M	Extractivist	Agricultural, forestry, hunting and fishing workers	UNREALIZED	POSITIVE	COMPATIBLE	CUTANEOUS	CUTANEOUS
AC	Upper Purus	Assis Brasil	2008-08-27	2008	> 60	M	Extractivist	Agricultural, forestry, hunting and fishing workers	UNREALIZED	POSITIVE	COMPATIBLE	CUTANEOUS	MUCOSA
AC	Upper Purus	Assis Brasil	2008-09-09	2008	21 a 30	M	Extractivist	Agricultural, forestry, hunting and fishing workers	UNREALIZED	POSITIVE	COMPATIBLE	CUTANEOUS	MUCOSA
AC	Upper Purus	Assis Brasil	2008-09-10	2008	0 a 10	F	under age	under age	UNREALIZED	POSITIVE	COMPATIBLE	CUTANEOUS	CUTANEOUS
AC	Upper Purus	Assis Brasil	2008-09-17	2008	11 a 20	M	SR	SR	UNREALIZED	POSITIVE	COMPATIBLE	CUTANEOUS	CUTANEOUS
AC	Upper Purus	Assis Brasil	2008-09-22	2008	0 a 10	F	under age	under age	UNREALIZED	UNREALIZED	COMPATIBLE	CUTANEOUS	CUTANEOUS
AC	Upper Purus	Assis Brasil	2008-09-23	2008	11 a 20	M	SR	SR	UNREALIZED	POSITIVE	COMPATIBLE	CUTANEOUS	MUCOSA
AC	Upper Purus	Assis Brasil	2008-09-29	2008	21 a 30	M	SR	SR	UNREALIZED	POSITIVE	COMPATIBLE	CUTANEOUS	MUCOSA
AC	Upper Purus	Assis Brasil	2008-10-08	2008	0 a 10	M	under age	under age	UNREALIZED	POSITIVE	COMPATIBLE	CUTANEOUS	MUCOSA
AC	Upper Purus	Assis Brasil	2008-10-10	2008	31 a 40	M	Extractivist	Agricultural, forestry, hunting and fishing workers	NEGATIVE	POSITIVE	COMPATIBLE	CUTANEOUS	CUTANEOUS
AC	Upper Purus	Assis Brasil	2008-10-17	2008	> 60	M	SR	SR	UNREALIZED	POSITIVE	COMPATIBLE	CUTANEOUS	CUTANEOUS
AC	Upper Purus	Assis Brasil	2008-10-20	2008	0 a 10	F	under age	under age	UNREALIZED	POSITIVE	COMPATIBLE	CUTANEOUS	MUCOSA
AC	Upper Purus	Assis Brasil	2008-10-29	2008	11 a 20	M	SR	SR	NEGATIVE	POSITIVE	COMPATIBLE	CUTANEOUS	CUTANEOUS
AC	Upper Purus	Assis Brasil	2008-11-04	2008	11 a 20	F	SR	SR	UNREALIZED	POSITIVE	COMPATIBLE	CUTANEOUS	MUCOSA
AC	Upper Purus	Assis Brasil	2008-11-07	2008	0 a 10	M	under age	under age	UNREALIZED	POSITIVE	COMPATIBLE	CUTANEOUS	CUTANEOUS
AC	Upper Purus	Assis Brasil	2008-11-10	2008	31 a 40	F	Extractivist	Agricultural, forestry, hunting and fishing workers	UNREALIZED	POSITIVE	COMPATIBLE	CUTANEOUS	MUCOSA
AC	Upper Purus	Assis Brasil	2008-11-28	2008	0 a 10	M	under age	under age	UNREALIZED	POSITIVE	COMPATIBLE	CUTANEOUS	CUTANEOUS
AC	Upper Purus	Assis Brasil	2008-11-28	2008	11 a 20	M	Extractivist	Agricultural, forestry, hunting and fishing workers	UNREALIZED	POSITIVE	COMPATIBLE	CUTANEOUS	MUCOSA
AC	Upper Purus	Assis Brasil	2008-12-02	2008	0 a 10	M	under age	under age	UNREALIZED	POSITIVE	COMPATIBLE	CUTANEOUS	CUTANEOUS
AC	Upper Purus	Assis Brasil	2008-12-02	2008	0 a 10	M	under age	under age	UNREALIZED	POSITIVE	COMPATIBLE	CUTANEOUS	CUTANEOUS
AC	Upper Purus	Assis Brasil	2008-12-02	2008	11 a 20	F	Extractivist	Agricultural, forestry, hunting and fishing workers	UNREALIZED	POSITIVE	COMPATIBLE	CUTANEOUS	MUCOSA
AC	Upper Purus	Assis Brasil	2008-12-02	2008	11 a 20	M	Extractivist	Agricultural, forestry, hunting and fishing workers	UNREALIZED	POSITIVE	COMPATIBLE	CUTANEOUS	MUCOSA
AC	Upper Purus	Assis Brasil	2008-12-03	2008	11 a 20	M	Extractivist	Agricultural, forestry, hunting and fishing workers	UNREALIZED	POSITIVE	COMPATIBLE	CUTANEOUS	CUTANEOUS
AC	Upper Purus	Assis Brasil	2008-12-08	2008	21 a 30	F	SR	SR	UNREALIZED	POSITIVE	COMPATIBLE	CUTANEOUS	MUCOSA
AC	Upper Purus	Assis Brasil	2009-01-01	2009	11 a 20	M	Extractivist	Agricultural, forestry, hunting and fishing workers	UNREALIZED	POSITIVE	UNREALIZED	MUCOSA	CUTANEOUS
AC	Upper Purus	Assis Brasil	2009-01-06	2009	11 a 20	M	Extractivist	Agricultural, forestry, hunting and fishing workers	UNREALIZED	POSITIVE	COMPATIBLE	CUTANEOUS	CUTANEOUS
AC	Upper Purus	Assis Brasil	2009-01-26	2009	11 a 20	F	Extractivist	Agricultural, forestry, hunting and fishing workers	UNREALIZED	POSITIVE	COMPATIBLE	CUTANEOUS	MUCOSA
AC	Upper Purus	Assis Brasil	2009-01-27	2009	0 a 10	F	under age	under age	UNREALIZED	POSITIVE	COMPATIBLE	CUTANEOUS	CUTANEOUS
AC	Upper Purus	Assis Brasil	2009-02-02	2009	51 a 60	M	SR	SR	UNREALIZED	UNREALIZED	COMPATIBLE	CUTANEOUS	CUTANEOUS
AC	Upper Purus	Assis Brasil	2009-02-17	2009	0 a 10	M	under age	under age	UNREALIZED	POSITIVE	COMPATIBLE	CUTANEOUS	CUTANEOUS
AC	Upper Purus	Assis Brasil	2009-02-27	2009	0 a 10	F	under age	under age	UNREALIZED	POSITIVE	COMPATIBLE	CUTANEOUS	CUTANEOUS
AC	Upper Purus	Assis Brasil	2009-02-27	2009	11 a 20	M	SR	SR	UNREALIZED	POSITIVE	COMPATIBLE	CUTANEOUS	CUTANEOUS
AC	Upper Purus	Assis Brasil	2009-02-27	2009	11 a 20	M	SR	SR	UNREALIZED	POSITIVE	COMPATIBLE	CUTANEOUS	CUTANEOUS
AC	Upper Purus	Assis Brasil	2009-03-11	2009	0 a 10	F	under age	under age	UNREALIZED	POSITIVE	COMPATIBLE	CUTANEOUS	MUCOSA
AC	Upper Purus	Assis Brasil	2009-03-24	2009	11 a 20	M	Extractivist	Agricultural, forestry, hunting and fishing workers	POSITIVE	UNREALIZED	POSITIVE	CUTANEOUS	CUTANEOUS
AC	Upper Purus	Assis Brasil	2009-03-30	2009	21 a 30	F	Extractivist	Agricultural, forestry, hunting and fishing workers	UNREALIZED	POSITIVE	COMPATIBLE	CUTANEOUS	CUTANEOUS
AC	Upper Purus	Assis Brasil	2009-03-30	2009	0 a 10	M	under age	under age	UNREALIZED	POSITIVE	COMPATIBLE	CUTANEOUS	CUTANEOUS
AC	Upper Purus	Assis Brasil	2009-04-11	2009	31 a 40	M	SR	SR	UNREALIZED	POSITIVE	COMPATIBLE	CUTANEOUS	MUCOSA
AC	Upper Purus	Assis Brasil	2009-04-14	2009	0 a 10	F	under age	under age	UNREALIZED	POSITIVE	COMPATIBLE	CUTANEOUS	CUTANEOUS
AC	Upper Purus	Assis Brasil	2009-05-01	2009	31 a 40	M	Extractivist	Agricultural, forestry, hunting and fishing workers	UNREALIZED	POSITIVE	COMPATIBLE	CUTANEOUS	CUTANEOUS
AC	Upper Purus	Assis Brasil	2009-05-05	2009	11 a 20	M	Extractivist	Agricultural, forestry, hunting and fishing workers	UNREALIZED	POSITIVE	COMPATIBLE	CUTANEOUS	CUTANEOUS
AC	Upper Purus	Assis Brasil	2009-05-10	2009	11 a 20	M	Extractivist	Agricultural, forestry, hunting and fishing workers	UNREALIZED	POSITIVE	COMPATIBLE	CUTANEOUS	MUCOSA
AC	Upper Purus	Assis Brasil	2009-05-10	2009	11 a 20	M	Extractivist	Agricultural, forestry, hunting and fishing workers	UNREALIZED	POSITIVE	COMPATIBLE	CUTANEOUS	CUTANEOUS
AC	Upper Purus	Assis Brasil	2009-05-25	2009	11 a 20	F	Extractivist	Agricultural, forestry, hunting and fishing workers	UNREALIZED	POSITIVE	COMPATIBLE	CUTANEOUS	CUTANEOUS
AC	Upper Purus	Assis Brasil	2009-05-25	2009	41 a 50	F	Extractivist	Agricultural, forestry, hunting and fishing workers	UNREALIZED	POSITIVE	COMPATIBLE	CUTANEOUS	CUTANEOUS
AC	Upper Purus	Assis Brasil	2009-05-25	2009	0 a 10	F	under age	under age	UNREALIZED	POSITIVE	COMPATIBLE	CUTANEOUS	CUTANEOUS
AC	Upper Purus	Assis Brasil	2009-05-25	2009	31 a 40	F	Extractivist	Agricultural, forestry, hunting and fishing workers	UNREALIZED	POSITIVE	COMPATIBLE	CUTANEOUS	CUTANEOUS
AC	Upper Purus	Assis Brasil	2009-06-04	2009	21 a 30	M	Extractivist	Agricultural, forestry, hunting and fishing workers	UNREALIZED	POSITIVE	COMPATIBLE	CUTANEOUS	MUCOSA
AC	Upper Purus	Assis Brasil	2009-06-16	2009	31 a 40	F	Extractivist	Agricultural, forestry, hunting and fishing workers	UNREALIZED	POSITIVE	COMPATIBLE	CUTANEOUS	CUTANEOUS
AC	Upper Purus	Assis Brasil	2009-06-30	2009	0 a 10	M	under age	under age	UNREALIZED	POSITIVE	COMPATIBLE	CUTANEOUS	CUTANEOUS
AC	Upper Purus	Assis Brasil	2009-07-01	2009	0 a 10	F	under age	under age	UNREALIZED	POSITIVE	COMPATIBLE	CUTANEOUS	CUTANEOUS
AC	Upper Purus	Assis Brasil	2009-07-01	2009	0 a 10	F	under age	under age	UNREALIZED	POSITIVE	COMPATIBLE	CUTANEOUS	CUTANEOUS
AC	Upper Purus	Assis Brasil	2009-07-12	2009	21 a 30	M	Extractivist	Agricultural, forestry, hunting and fishing workers	UNREALIZED	POSITIVE	COMPATIBLE	CUTANEOUS	CUTANEOUS
AC	Upper Purus	Assis Brasil	2009-07-17	2009	31 a 40	M	Extractivist	Agricultural, forestry, hunting and fishing workers	UNREALIZED	POSITIVE	COMPATIBLE	CUTANEOUS	MUCOSA
AC	Upper Purus	Assis Brasil	2009-07-22	2009	11 a 20	M	Extractivist	Agricultural, forestry, hunting and fishing workers	UNREALIZED	POSITIVE	COMPATIBLE	CUTANEOUS	CUTANEOUS
AC	Upper Purus	Assis Brasil	2009-07-22	2009	0 a 10	F	under age	under age	UNREALIZED	POSITIVE	COMPATIBLE	CUTANEOUS	CUTANEOUS
AC	Upper Purus	Assis Brasil	2009-07-29	2009	0 a 10	F	under age	under age	UNREALIZED	POSITIVE	COMPATIBLE	CUTANEOUS	CUTANEOUS
AC	Upper Purus	Assis Brasil	2009-07-29	2009	21 a 30	M	Extractivist	Agricultural, forestry, hunting and fishing workers	UNREALIZED	POSITIVE	COMPATIBLE	CUTANEOUS	CUTANEOUS
AC	Upper Purus	Assis Brasil	2009-08-05	2009	0 a 10	M	under age	under age	UNREALIZED	POSITIVE	COMPATIBLE	CUTANEOUS	CUTANEOUS
AC	Upper Purus	Assis Brasil	2009-08-12	2009	11 a 20	M	SR	SR	UNREALIZED	POSITIVE	COMPATIBLE	CUTANEOUS	CUTANEOUS
AC	Upper Purus	Assis Brasil	2009-08-12	2009	51 a 60	M	SR	SR	UNREALIZED	POSITIVE	COMPATIBLE	CUTANEOUS	CUTANEOUS
AC	Upper Purus	Assis Brasil	2009-08-14	2009	11 a 20	F	Extractivist	Agricultural, forestry, hunting and fishing workers	UNREALIZED	POSITIVE	COMPATIBLE	CUTANEOUS	MUCOSA
AC	Upper Purus	Assis Brasil	2009-08-17	2009	21 a 30	F	Extractivist	Agricultural, forestry, hunting and fishing workers	UNREALIZED	POSITIVE	COMPATIBLE	CUTANEOUS	MUCOSA
AC	Upper Purus	Assis Brasil	2009-09-28	2009	11 a 20	M	Extractivist	Agricultural, forestry, hunting and fishing workers	UNREALIZED	POSITIVE	COMPATIBLE	CUTANEOUS	CUTANEOUS
AC	Upper Purus	Assis Brasil	2009-09-28	2009	31 a 40	M	SR	SR	UNREALIZED	POSITIVE	COMPATIBLE	CUTANEOUS	CUTANEOUS
AC	Upper Purus	Assis Brasil	2009-09-29	2009	21 a 30	M	SR	SR	UNREALIZED	POSITIVE	COMPATIBLE	CUTANEOUS	CUTANEOUS
AC	Upper Purus	Assis Brasil	2009-09-30	2009	0 a 10	M	under age	under age	UNREALIZED	POSITIVE	COMPATIBLE	CUTANEOUS	CUTANEOUS
AC	Upper Purus	Assis Brasil	2009-10-02	2009	51 a 60	M	Extractivist	Agricultural, forestry, hunting and fishing workers	UNREALIZED	POSITIVE	COMPATIBLE	CUTANEOUS	MUCOSA
AC	Upper Purus	Assis Brasil	2009-10-02	2009	11 a 20	M	Extractivist	Agricultural, forestry, hunting and fishing workers	NEGATIVE	POSITIVE	COMPATIBLE	CUTANEOUS	MUCOSA
AC	Upper Purus	Assis Brasil	2009-10-08	2009	11 a 20	F	Extractivist	Agricultural, forestry, hunting and fishing workers	POSITIVE	POSITIVE	POSITIVE	CUTANEOUS	CUTANEOUS
AC	Upper Purus	Assis Brasil	2009-10-08	2009	0 a 10	F	under age	under age	POSITIVE	POSITIVE	COMPATIBLE	CUTANEOUS	MUCOSA
AC	Upper Purus	Assis Brasil	2009-10-08	2009	31 a 40	F	Extractivist	Agricultural, forestry, hunting and fishing workers	POSITIVE	POSITIVE	POSITIVE	CUTANEOUS	CUTANEOUS
AC	Upper Purus	Assis Brasil	2009-10-11	2009	11 a 20	F	SR	SR	UNREALIZED	POSITIVE	COMPATIBLE	CUTANEOUS	CUTANEOUS
AC	Upper Purus	Assis Brasil	2009-10-11	2009	21 a 30	M	SR	SR	UNREALIZED	POSITIVE	COMPATIBLE	CUTANEOUS	CUTANEOUS
AC	Upper Purus	Assis Brasil	2009-10-26	2009	> 60	M	SR	SR	UNREALIZED	POSITIVE	POSITIVE	CUTANEOUS	CUTANEOUS
AC	Upper Purus	Assis Brasil	2009-10-26	2009	11 a 20	M	Extractivist	Agricultural, forestry, hunting and fishing workers	UNREALIZED	POSITIVE	COMPATIBLE	CUTANEOUS	MUCOSA
AC	Upper Purus	Assis Brasil	2009-10-26	2009	11 a 20	F	SR	SR	UNREALIZED	POSITIVE	COMPATIBLE	CUTANEOUS	MUCOSA
AC	Upper Purus	Assis Brasil	2009-11-11	2009	> 60	M	Extractivist	Agricultural, forestry, hunting and fishing workers	UNREALIZED	POSITIVE	COMPATIBLE	CUTANEOUS	MUCOSA
AC	Upper Purus	Assis Brasil	2009-11-11	2009	31 a 40	M	SR	SR	UNREALIZED	POSITIVE	COMPATIBLE	CUTANEOUS	CUTANEOUS
AC	Upper Purus	Assis Brasil	2009-11-19	2009	31 a 40	F	Extractivist	Agricultural, forestry, hunting and fishing workers	UNREALIZED	POSITIVE	COMPATIBLE	CUTANEOUS	CUTANEOUS
AC	Upper Purus	Assis Brasil	2009-11-23	2009	51 a 60	M	Extractivist	Agricultural, forestry, hunting and fishing workers	UNREALIZED	POSITIVE	COMPATIBLE	CUTANEOUS	MUCOSA
AC	Upper Purus	Assis Brasil	2009-11-23	2009	0 a 10	M	under age	under age	UNREALIZED	POSITIVE	COMPATIBLE	CUTANEOUS	CUTANEOUS
AC	Upper Purus	Assis Brasil	2009-11-24	2009	0 a 10	M	under age	under age	UNREALIZED	POSITIVE	COMPATIBLE	CUTANEOUS	CUTANEOUS
AC	Upper Purus	Assis Brasil	2009-11-27	2009	0 a 10	M	under age	under age	UNREALIZED	POSITIVE	COMPATIBLE	CUTANEOUS	CUTANEOUS
AC	Upper Purus	Assis Brasil	2009-12-14	2009	31 a 40	M	Extractivist	Agricultural, forestry, hunting and fishing workers	UNREALIZED	POSITIVE	COMPATIBLE	CUTANEOUS	CUTANEOUS
AC	Upper Purus	Assis Brasil	2009-12-16	2009	21 a 30	M	SR	SR	UNREALIZED	POSITIVE	COMPATIBLE	CUTANEOUS	CUTANEOUS
AC	Upper Purus	Assis Brasil	2009-12-16	2009	11 a 20	F	Extractivist	Agricultural, forestry, hunting and fishing workers	UNREALIZED	POSITIVE	COMPATIBLE	CUTANEOUS	CUTANEOUS
AC	Upper Purus	Assis Brasil	2009-12-18	2009	11 a 20	M	SR	SR	UNREALIZED	POSITIVE	COMPATIBLE	CUTANEOUS	CUTANEOUS
AC	Upper Purus	Assis Brasil	2010-01-02	2010	0 a 10	F	under age	under age	UNREALIZED	POSITIVE	COMPATIBLE	CUTANEOUS	CUTANEOUS
AC	Upper Purus	Assis Brasil	2010-01-09	2010	21 a 30	M	Extractivist	Agricultural, forestry, hunting and fishing workers	POSITIVE	UNREALIZED	POSITIVE	CUTANEOUS	CUTANEOUS
AC	Upper Purus	Assis Brasil	2010-01-19	2010	21 a 30	F	Extractivist	Agricultural, forestry, hunting and fishing workers	UNREALIZED	POSITIVE	COMPATIBLE	CUTANEOUS	MUCOSA
AC	Upper Purus	Assis Brasil	2010-01-20	2010	31 a 40	F	Extractivist	Agricultural, forestry, hunting and fishing workers	UNREALIZED	POSITIVE	COMPATIBLE	CUTANEOUS	CUTANEOUS
AC	Upper Purus	Assis Brasil	2010-01-27	2010	21 a 30	F	Extractivist	Agricultural, forestry, hunting and fishing workers	UNREALIZED	POSITIVE	COMPATIBLE	CUTANEOUS	CUTANEOUS
AC	Upper Purus	Assis Brasil	2010-01-27	2010	21 a 30	M	Extractivist	Agricultural, forestry, hunting and fishing workers	UNREALIZED	POSITIVE	COMPATIBLE	CUTANEOUS	MUCOSA
AC	Upper Purus	Assis Brasil	2010-02-02	2010	0 a 10	M	under age	under age	UNREALIZED	POSITIVE	COMPATIBLE	CUTANEOUS	CUTANEOUS
AC	Upper Purus	Assis Brasil	2010-02-03	2010	21 a 30	M	SR	SR	UNREALIZED	POSITIVE	COMPATIBLE	CUTANEOUS	CUTANEOUS
AC	Upper Purus	Assis Brasil	2010-02-22	2010	> 60	F	Extractivist	Agricultural, forestry, hunting and fishing workers	UNREALIZED	POSITIVE	COMPATIBLE	CUTANEOUS	MUCOSA
AC	Upper Purus	Assis Brasil	2010-03-02	2010	41 a 50	M	Extractivist	Agricultural, forestry, hunting and fishing workers	POSITIVE	POSITIVE	POSITIVE	CUTANEOUS	CUTANEOUS
AC	Upper Purus	Assis Brasil	2010-03-05	2010	0 a 10	M	under age	under age	POSITIVE	UNREALIZED	POSITIVE	CUTANEOUS	CUTANEOUS
AC	Upper Purus	Assis Brasil	2010-03-08	2010	21 a 30	M	SR	SR	UNREALIZED	POSITIVE	COMPATIBLE	CUTANEOUS	CUTANEOUS
AC	Upper Purus	Assis Brasil	2010-03-29	2010	0 a 10	M	under age	under age	UNREALIZED	POSITIVE	COMPATIBLE	CUTANEOUS	CUTANEOUS
AC	Upper Purus	Assis Brasil	2010-03-29	2010	31 a 40	F	Extractivist	Agricultural, forestry, hunting and fishing workers	POSITIVE	POSITIVE	POSITIVE	CUTANEOUS	CUTANEOUS
AC	Upper Purus	Assis Brasil	2010-04-05	2010	11 a 20	M	Extractivist	Agricultural, forestry, hunting and fishing workers	POSITIVE	UNREALIZED	POSITIVE	CUTANEOUS	CUTANEOUS
AC	Upper Purus	Assis Brasil	2010-04-06	2010	0 a 10	M	under age	under age	UNREALIZED	POSITIVE	COMPATIBLE	CUTANEOUS	CUTANEOUS
AC	Upper Purus	Assis Brasil	2010-04-20	2010	21 a 30	M	Extractivist	Agricultural, forestry, hunting and fishing workers	POSITIVE	UNREALIZED	POSITIVE	CUTANEOUS	CUTANEOUS
AC	Upper Purus	Assis Brasil	2010-04-20	2010	21 a 30	M	Extractivist	Agricultural, forestry, hunting and fishing workers	NEGATIVE	POSITIVE	COMPATIBLE	CUTANEOUS	CUTANEOUS
AC	Upper Purus	Assis Brasil	2010-04-21	2010	0 a 10	M	under age	under age	UNREALIZED	POSITIVE	COMPATIBLE	CUTANEOUS	MUCOSA
AC	Upper Purus	Assis Brasil	2010-04-22	2010	0 a 10	M	under age	under age	UNREALIZED	POSITIVE	COMPATIBLE	CUTANEOUS	CUTANEOUS
AC	Upper Purus	Assis Brasil	2010-04-23	2010	0 a 10	F	under age	under age	UNREALIZED	POSITIVE	COMPATIBLE	CUTANEOUS	MUCOSA
AC	Upper Purus	Assis Brasil	2010-04-29	2010	11 a 20	M	Extractivist	Agricultural, forestry, hunting and fishing workers	POSITIVE	UNREALIZED	POSITIVE	CUTANEOUS	CUTANEOUS
AC	Upper Purus	Assis Brasil	2010-05-03	2010	11 a 20	M	Extractivist	Agricultural, forestry, hunting and fishing workers	UNREALIZED	POSITIVE	COMPATIBLE	CUTANEOUS	CUTANEOUS
AC	Upper Purus	Assis Brasil	2010-05-04	2010	> 60	M	Extractivist	Agricultural, forestry, hunting and fishing workers	POSITIVE	UNREALIZED	POSITIVE	CUTANEOUS	CUTANEOUS
AC	Upper Purus	Assis Brasil	2010-05-04	2010	0 a 10	M	under age	under age	POSITIVE	UNREALIZED	POSITIVE	CUTANEOUS	CUTANEOUS
AC	Upper Purus	Assis Brasil	2010-05-04	2010	0 a 10	M	under age	under age	UNREALIZED	POSITIVE	COMPATIBLE	CUTANEOUS	CUTANEOUS
AC	Upper Purus	Assis Brasil	2010-05-05	2010	21 a 30	M	SR	SR	UNREALIZED	POSITIVE	COMPATIBLE	CUTANEOUS	MUCOSA
AC	Upper Purus	Assis Brasil	2010-05-05	2010	0 a 10	M	under age	under age	POSITIVE	UNREALIZED	POSITIVE	CUTANEOUS	CUTANEOUS
AC	Upper Purus	Assis Brasil	2010-05-07	2010	11 a 20	F	Extractivist	Agricultural, forestry, hunting and fishing workers	UNREALIZED	UNREALIZED	UNREALIZED	MUCOSA	MUCOSA
AC	Upper Purus	Assis Brasil	2010-05-21	2010	21 a 30	F	Extractivist	Agricultural, forestry, hunting and fishing workers	UNREALIZED	UNREALIZED	UNREALIZED	MUCOSA	MUCOSA
AC	Upper Purus	Assis Brasil	2010-05-26	2010	> 60	M	SR	SR	POSITIVE	UNREALIZED	POSITIVE	CUTANEOUS	CUTANEOUS
AC	Upper Purus	Assis Brasil	2010-06-01	2010	11 a 20	M	SR	SR	UNREALIZED	POSITIVE	COMPATIBLE	CUTANEOUS	MUCOSA
AC	Upper Purus	Assis Brasil	2010-06-04	2010	31 a 40	M	Extractivist	Agricultural, forestry, hunting and fishing workers	UNREALIZED	POSITIVE	COMPATIBLE	CUTANEOUS	MUCOSA
AC	Upper Purus	Assis Brasil	2010-06-04	2010	11 a 20	F	Extractivist	Agricultural, forestry, hunting and fishing workers	POSITIVE	UNREALIZED	POSITIVE	CUTANEOUS	CUTANEOUS
AC	Upper Purus	Assis Brasil	2010-06-10	2010	11 a 20	M	Extractivist	Agricultural, forestry, hunting and fishing workers	POSITIVE	UNREALIZED	POSITIVE	CUTANEOUS	CUTANEOUS
AC	Upper Purus	Assis Brasil	2010-06-10	2010	21 a 30	F	Extractivist	Agricultural, forestry, hunting and fishing workers	UNREALIZED	POSITIVE	COMPATIBLE	CUTANEOUS	CUTANEOUS
AC	Upper Purus	Assis Brasil	2010-06-23	2010	0 a 10	F	under age	under age	UNREALIZED	POSITIVE	COMPATIBLE	CUTANEOUS	CUTANEOUS
AC	Upper Purus	Assis Brasil	2010-06-28	2010	0 a 10	F	under age	under age	UNREALIZED	POSITIVE	COMPATIBLE	CUTANEOUS	CUTANEOUS
AC	Upper Purus	Assis Brasil	2010-06-29	2010	0 a 10	F	under age	under age	UNREALIZED	POSITIVE	COMPATIBLE	CUTANEOUS	CUTANEOUS
AC	Upper Purus	Assis Brasil	2010-07-06	2010	21 a 30	M	Extractivist	Agricultural, forestry, hunting and fishing workers	UNREALIZED	UNREALIZED	UNREALIZED	MUCOSA	MUCOSA
AC	Upper Purus	Assis Brasil	2010-07-06	2010	0 a 10	M	under age	under age	UNREALIZED	POSITIVE	COMPATIBLE	CUTANEOUS	CUTANEOUS
AC	Upper Purus	Assis Brasil	2010-07-06	2010	0 a 10	F	under age	under age	UNREALIZED	POSITIVE	COMPATIBLE	CUTANEOUS	CUTANEOUS
AC	Upper Purus	Assis Brasil	2010-07-10	2010	11 a 20	M	SR	SR	POSITIVE	UNREALIZED	POSITIVE	CUTANEOUS	CUTANEOUS
AC	Upper Purus	Assis Brasil	2010-07-14	2010	21 a 30	M	SR	SR	POSITIVE	UNREALIZED	POSITIVE	CUTANEOUS	CUTANEOUS
AC	Upper Purus	Assis Brasil	2010-07-19	2010	11 a 20	F	Extractivist	Agricultural, forestry, hunting and fishing workers	UNREALIZED	POSITIVE	COMPATIBLE	CUTANEOUS	MUCOSA
AC	Upper Purus	Assis Brasil	2010-07-21	2010	0 a 10	M	under age	under age	UNREALIZED	POSITIVE	COMPATIBLE	CUTANEOUS	CUTANEOUS
AC	Upper Purus	Assis Brasil	2010-07-27	2010	11 a 20	F	Extractivist	Agricultural, forestry, hunting and fishing workers	NEGATIVE	POSITIVE	COMPATIBLE	CUTANEOUS	CUTANEOUS
AC	Upper Purus	Assis Brasil	2010-08-01	2010	11 a 20	M	Extractivist	Agricultural, forestry, hunting and fishing workers	UNREALIZED	POSITIVE	COMPATIBLE	CUTANEOUS	CUTANEOUS
AC	Upper Purus	Assis Brasil	2010-08-17	2010	11 a 20	M	Extractivist	Agricultural, forestry, hunting and fishing workers	POSITIVE	UNREALIZED	POSITIVE	CUTANEOUS	CUTANEOUS
AC	Upper Purus	Assis Brasil	2010-08-23	2010	41 a 50	F	SR	SR	POSITIVE	UNREALIZED	POSITIVE	CUTANEOUS	CUTANEOUS
AC	Upper Purus	Assis Brasil	2010-08-24	2010	11 a 20	M	SR	SR	NEGATIVE	POSITIVE	COMPATIBLE	CUTANEOUS	CUTANEOUS
AC	Upper Purus	Assis Brasil	2010-08-30	2010	0 a 10	F	under age	under age	NEGATIVE	POSITIVE	COMPATIBLE	CUTANEOUS	CUTANEOUS
AC	Upper Purus	Assis Brasil	2010-09-03	2010	0 a 10	M	under age	under age	UNREALIZED	POSITIVE	COMPATIBLE	CUTANEOUS	CUTANEOUS
AC	Upper Purus	Assis Brasil	2010-09-06	2010	21 a 30	M	SR	SR	NEGATIVE	POSITIVE	COMPATIBLE	CUTANEOUS	CUTANEOUS
AC	Upper Purus	Assis Brasil	2010-09-08	2010	21 a 30	M	Extractivist	Agricultural, forestry, hunting and fishing workers	POSITIVE	UNREALIZED	POSITIVE	CUTANEOUS	CUTANEOUS
AC	Upper Purus	Assis Brasil	2010-09-08	2010	41 a 50	F	SR	SR	UNREALIZED	POSITIVE	COMPATIBLE	CUTANEOUS	CUTANEOUS
AC	Upper Purus	Assis Brasil	2010-09-12	2010	11 a 20	F	Extractivist	Agricultural, forestry, hunting and fishing workers	POSITIVE	UNREALIZED	POSITIVE	CUTANEOUS	CUTANEOUS
AC	Upper Purus	Assis Brasil	2010-09-13	2010	> 60	M	SR	SR	UNREALIZED	POSITIVE	COMPATIBLE	CUTANEOUS	CUTANEOUS
AC	Upper Purus	Assis Brasil	2010-09-13	2010	0 a 10	F	under age	under age	POSITIVE	UNREALIZED	POSITIVE	CUTANEOUS	CUTANEOUS
AC	Upper Purus	Assis Brasil	2010-10-08	2010	21 a 30	M	SR	SR	UNREALIZED	POSITIVE	COMPATIBLE	CUTANEOUS	CUTANEOUS
AC	Upper Purus	Assis Brasil	2010-10-13	2010	31 a 40	M	SR	SR	UNREALIZED	POSITIVE	COMPATIBLE	CUTANEOUS	MUCOSA
AC	Upper Purus	Assis Brasil	2010-10-13	2010	11 a 20	M	SR	SR	POSITIVE	UNREALIZED	POSITIVE	CUTANEOUS	CUTANEOUS
AC	Upper Purus	Assis Brasil	2010-10-15	2010	11 a 20	M	Extractivist	Agricultural, forestry, hunting and fishing workers	UNREALIZED	POSITIVE	COMPATIBLE	CUTANEOUS	MUCOSA
AC	Upper Purus	Assis Brasil	2010-10-19	2010	21 a 30	M	Extractivist	Agricultural, forestry, hunting and fishing workers	POSITIVE	UNREALIZED	POSITIVE	CUTANEOUS	CUTANEOUS
AC	Upper Purus	Assis Brasil	2010-10-27	2010	11 a 20	F	SR	SR	UNREALIZED	POSITIVE	COMPATIBLE	CUTANEOUS	MUCOSA
AC	Upper Purus	Assis Brasil	2010-11-10	2010	31 a 40	M	SR	SR	POSITIVE	UNREALIZED	POSITIVE	CUTANEOUS	CUTANEOUS
AC	Upper Purus	Assis Brasil	2010-12-04	2010	41 a 50	M	Extractivist	Agricultural, forestry, hunting and fishing workers	POSITIVE	UNREALIZED	POSITIVE	CUTANEOUS	CUTANEOUS
AC	Upper Purus	Assis Brasil	2010-12-07	2010	11 a 20	M	Extractivist	Agricultural, forestry, hunting and fishing workers	UNREALIZED	POSITIVE	POSITIVE	CUTANEOUS	CUTANEOUS
AM	Lower Purus	Beruri	2002-05-18	2002	> 60	M	Extractivist	Agricultural, forestry, hunting and fishing workers	NEGATIVE	POSITIVE	SR	CUTANEOUS	MUCOSA
AM	Lower Purus	Beruri	2002-05-11	2002	11 a 20	M	Housewife	Agricultural, forestry, hunting and fishing workers	SR	SR	SR	CUTANEOUS	CUTANEOUS
AM	Lower Purus	Beruri	2002-01-24	2002	11 a 20	M	SR	SR	POSITIVE	POSITIVE	SR	CUTANEOUS	CUTANEOUS
AM	Lower Purus	Beruri	2002-01-24	2002	0 a 10	M	under age	under age	NEGATIVE	NEGATIVE	SR	SR	CUTANEOUS
AM	Lower Purus	Beruri	2009-09-17	2009	11 a 20	M	SR	SR	NEGATIVE	NEGATIVE	UNREALIZED	CUTANEOUS	CUTANEOUS
AM	Lower Purus	Beruri	2009-07-17	2009	51 a 60	F	SR	SR	NEGATIVE	NEGATIVE	UNREALIZED	CUTANEOUS	MUCOSA
AM	Lower Purus	Beruri	2009-01-23	2009	11 a 20	M	SR	SR	POSITIVE	POSITIVE	UNREALIZED	CUTANEOUS	CUTANEOUS
AM	Middle Purus	Boca do Acre	2001-07-16	2001	31 a 40	M	SR	SR	POSITIVE	UNREALIZED	UNREALIZED	CUTANEOUS	MUCOSA
AM	Middle Purus	Boca do Acre	2001-09-17	2001	41 a 50	M	Extractivist	Agricultural, forestry, hunting and fishing workers	POSITIVE	UNREALIZED	UNREALIZED	CUTANEOUS	CUTANEOUS
AM	Middle Purus	Boca do Acre	2001-05-14	2001	0 a 10	M	under age	under age	POSITIVE	UNREALIZED	UNREALIZED	CUTANEOUS	CUTANEOUS
AM	Middle Purus	Boca do Acre	2001-04-18	2001	31 a 40	M	Extractivist	Agricultural, forestry, hunting and fishing workers	POSITIVE	UNREALIZED	UNREALIZED	CUTANEOUS	CUTANEOUS
AM	Middle Purus	Boca do Acre	2001-11-20	2001	51 a 60	M	SR	SR	NEGATIVE	UNREALIZED	UNREALIZED	CUTANEOUS	CUTANEOUS
AM	Middle Purus	Boca do Acre	2001-10-16	2001	> 60	M	SR	SR	POSITIVE	UNREALIZED	UNREALIZED	CUTANEOUS	CUTANEOUS
AM	Middle Purus	Boca do Acre	2001-10-18	2001	31 a 40	M	SR	SR	POSITIVE	UNREALIZED	UNREALIZED	CUTANEOUS	CUTANEOUS
AM	Middle Purus	Boca do Acre	2001-12-27	2001	11 a 20	M	Extractivist	Agricultural, forestry, hunting and fishing workers	POSITIVE	UNREALIZED	UNREALIZED	CUTANEOUS	CUTANEOUS
AM	Middle Purus	Boca do Acre	2001-09-17	2001	41 a 50	M	SR	SR	POSITIVE	UNREALIZED	UNREALIZED	CUTANEOUS	CUTANEOUS
AM	Middle Purus	Boca do Acre	2001-10-15	2001	41 a 50	M	SR	SR	POSITIVE	UNREALIZED	UNREALIZED	CUTANEOUS	CUTANEOUS
AM	Middle Purus	Boca do Acre	2001-08-13	2001	51 a 60	M	Extractivist	Agricultural, forestry, hunting and fishing workers	POSITIVE	UNREALIZED	UNREALIZED	CUTANEOUS	MUCOSA
AM	Middle Purus	Boca do Acre	2001-04-30	2001	11 a 20	F	SR	SR	POSITIVE	UNREALIZED	UNREALIZED	CUTANEOUS	MUCOSA
AM	Middle Purus	Boca do Acre	2001-12-27	2001	31 a 40	M	SR	SR	NEGATIVE	UNREALIZED	UNREALIZED	SR	CUTANEOUS
AM	Middle Purus	Boca do Acre	2001-09-11	2001	0 a 10	M	under age	under age	POSITIVE	UNREALIZED	UNREALIZED	CUTANEOUS	CUTANEOUS
AM	Middle Purus	Boca do Acre	2001-04-14	2001	31 a 40	M	SR	SR	POSITIVE	UNREALIZED	UNREALIZED	CUTANEOUS	MUCOSA
AM	Middle Purus	Boca do Acre	2001-08-28	2001	21 a 30	M	SR	SR	POSITIVE	UNREALIZED	UNREALIZED	CUTANEOUS	CUTANEOUS
AM	Middle Purus	Boca do Acre	2001-10-16	2001	51 a 60	M	SR	SR	POSITIVE	UNREALIZED	UNREALIZED	CUTANEOUS	CUTANEOUS
AM	Middle Purus	Boca do Acre	2001-08-28	2001	21 a 30	F	SR	SR	POSITIVE	UNREALIZED	UNREALIZED	CUTANEOUS	CUTANEOUS
AM	Middle Purus	Boca do Acre	2001-09-10	2001	11 a 20	F	Extractivist	Agricultural, forestry, hunting and fishing workers	SR	SR	SR	SR	CUTANEOUS
AM	Middle Purus	Boca do Acre	2002-04-23	2002	11 a 20	F	Extractivist	Agricultural, forestry, hunting and fishing workers	POSITIVE	UNREALIZED	UNREALIZED	CUTANEOUS	MUCOSA
AM	Middle Purus	Boca do Acre	2002-06-25	2002	41 a 50	M	SR	SR	POSITIVE	UNREALIZED	UNREALIZED	CUTANEOUS	CUTANEOUS
AM	Middle Purus	Boca do Acre	2002-03-26	2002	21 a 30	F	Extractivist	Agricultural, forestry, hunting and fishing workers	POSITIVE	UNREALIZED	UNREALIZED	CUTANEOUS	MUCOSA
AM	Middle Purus	Boca do Acre	2002-03-25	2002	> 60	M	Extractivist	Agricultural, forestry, hunting and fishing workers	POSITIVE	UNREALIZED	UNREALIZED	CUTANEOUS	MUCOSA
AM	Middle Purus	Boca do Acre	2002-01-29	2002	21 a 30	M	Extractivist	Agricultural, forestry, hunting and fishing workers	POSITIVE	UNREALIZED	UNREALIZED	CUTANEOUS	MUCOSA
AM	Middle Purus	Boca do Acre	2002-06-18	2002	11 a 20	M	SR	SR	POSITIVE	UNREALIZED	COMPATIBLE	CUTANEOUS	CUTANEOUS
AM	Middle Purus	Boca do Acre	2002-04-22	2002	11 a 20	M	Extractivist	Agricultural, forestry, hunting and fishing workers	POSITIVE	UNREALIZED	UNREALIZED	CUTANEOUS	MUCOSA
AM	Middle Purus	Boca do Acre	2002-01-10	2002	11 a 20	M	Extractivist	Agricultural, forestry, hunting and fishing workers	POSITIVE	UNREALIZED	UNREALIZED	CUTANEOUS	CUTANEOUS
AM	Middle Purus	Boca do Acre	2002-02-19	2002	21 a 30	M	Extractivist	Agricultural, forestry, hunting and fishing workers	POSITIVE	UNREALIZED	UNREALIZED	CUTANEOUS	MUCOSA
AM	Middle Purus	Boca do Acre	2002-05-03	2002	31 a 40	M	Extractivist	Agricultural, forestry, hunting and fishing workers	POSITIVE	POSITIVE	UNREALIZED	CUTANEOUS	CUTANEOUS
AM	Middle Purus	Boca do Acre	2002-01-04	2002	41 a 50	M	SR	SR	POSITIVE	UNREALIZED	UNREALIZED	CUTANEOUS	CUTANEOUS
AM	Middle Purus	Boca do Acre	2002-03-25	2002	0 a 10	F	under age	under age	POSITIVE	UNREALIZED	UNREALIZED	CUTANEOUS	MUCOSA
AM	Middle Purus	Boca do Acre	2002-03-06	2002	21 a 30	F	Extractivist	Agricultural, forestry, hunting and fishing workers	POSITIVE	UNREALIZED	UNREALIZED	CUTANEOUS	MUCOSA
AM	Middle Purus	Boca do Acre	2002-04-21	2002	0 a 10	F	under age	under age	POSITIVE	UNREALIZED	UNREALIZED	CUTANEOUS	MUCOSA
AM	Middle Purus	Boca do Acre	2002-01-25	2002	11 a 20	F	Extractivist	Agricultural, forestry, hunting and fishing workers	POSITIVE	UNREALIZED	UNREALIZED	CUTANEOUS	CUTANEOUS
AM	Middle Purus	Boca do Acre	2002-04-22	2002	0 a 10	F	under age	under age	POSITIVE	UNREALIZED	UNREALIZED	CUTANEOUS	MUCOSA
AM	Middle Purus	Boca do Acre	2002-03-25	2002	21 a 30	M	Extractivist	Agricultural, forestry, hunting and fishing workers	POSITIVE	UNREALIZED	UNREALIZED	CUTANEOUS	MUCOSA
AM	Middle Purus	Boca do Acre	2002-01-03	2002	21 a 30	F	Extractivist	Agricultural, forestry, hunting and fishing workers	POSITIVE	UNREALIZED	UNREALIZED	CUTANEOUS	MUCOSA
AM	Middle Purus	Boca do Acre	2002-04-10	2002	0 a 10	F	under age	under age	POSITIVE	UNREALIZED	UNREALIZED	CUTANEOUS	MUCOSA
AM	Middle Purus	Boca do Acre	2002-04-23	2002	0 a 10	F	under age	under age	POSITIVE	UNREALIZED	UNREALIZED	CUTANEOUS	MUCOSA
AM	Middle Purus	Boca do Acre	2002-01-22	2002	11 a 20	M	Extractivist	Agricultural, forestry, hunting and fishing workers	POSITIVE	UNREALIZED	UNREALIZED	CUTANEOUS	CUTANEOUS
AM	Middle Purus	Boca do Acre	2002-04-22	2002	11 a 20	F	Extractivist	Agricultural, forestry, hunting and fishing workers	POSITIVE	UNREALIZED	UNREALIZED	CUTANEOUS	MUCOSA
AM	Middle Purus	Boca do Acre	2002-01-23	2002	21 a 30	M	Extractivist	Agricultural, forestry, hunting and fishing workers	POSITIVE	UNREALIZED	UNREALIZED	CUTANEOUS	MUCOSA
AM	Middle Purus	Boca do Acre	2002-03-25	2002	11 a 20	M	Extractivist	Agricultural, forestry, hunting and fishing workers	POSITIVE	UNREALIZED	UNREALIZED	CUTANEOUS	MUCOSA
AM	Middle Purus	Boca do Acre	2002-03-25	2002	11 a 20	M	Extractivist	Agricultural, forestry, hunting and fishing workers	POSITIVE	UNREALIZED	UNREALIZED	CUTANEOUS	MUCOSA
AM	Middle Purus	Boca do Acre	2002-05-03	2002	21 a 30	F	SR	SR	POSITIVE	UNREALIZED	UNREALIZED	CUTANEOUS	CUTANEOUS
AM	Middle Purus	Boca do Acre	2002-03-20	2002	11 a 20	M	Extractivist	Agricultural, forestry, hunting and fishing workers	SR	SR	SR	SR	CUTANEOUS
AM	Middle Purus	Boca do Acre	2002-01-16	2002	0 a 10	M	under age	under age	POSITIVE	UNREALIZED	UNREALIZED	CUTANEOUS	MUCOSA
AM	Middle Purus	Boca do Acre	2002-04-23	2002	11 a 20	M	Extractivist	Agricultural, forestry, hunting and fishing workers	POSITIVE	UNREALIZED	UNREALIZED	CUTANEOUS	CUTANEOUS
AM	Middle Purus	Boca do Acre	2002-04-21	2002	31 a 40	M	SR	SR	POSITIVE	UNREALIZED	UNREALIZED	CUTANEOUS	MUCOSA
AM	Middle Purus	Boca do Acre	2002-03-25	2002	31 a 40	M	SR	SR	POSITIVE	UNREALIZED	UNREALIZED	CUTANEOUS	MUCOSA
AM	Middle Purus	Boca do Acre	2002-02-19	2002	41 a 50	M	SR	SR	POSITIVE	UNREALIZED	UNREALIZED	CUTANEOUS	CUTANEOUS
AM	Middle Purus	Boca do Acre	2002-01-16	2002	21 a 30	M	Extractivist	Agricultural, forestry, hunting and fishing workers	POSITIVE	UNREALIZED	UNREALIZED	CUTANEOUS	CUTANEOUS
AM	Middle Purus	Boca do Acre	2002-03-25	2002	> 60	M	SR	SR	POSITIVE	UNREALIZED	UNREALIZED	CUTANEOUS	CUTANEOUS
AM	Middle Purus	Boca do Acre	2002-04-21	2002	0 a 10	F	under age	under age	POSITIVE	UNREALIZED	UNREALIZED	CUTANEOUS	MUCOSA
AM	Middle Purus	Boca do Acre	2002-03-04	2002	41 a 50	M	Extractivist	Agricultural, forestry, hunting and fishing workers	POSITIVE	UNREALIZED	UNREALIZED	CUTANEOUS	MUCOSA
AM	Middle Purus	Boca do Acre	2002-07-23	2002	11 a 20	M	SR	SR	POSITIVE	UNREALIZED	UNREALIZED	CUTANEOUS	CUTANEOUS
AM	Middle Purus	Boca do Acre	2002-01-03	2002	11 a 20	M	Extractivist	Agricultural, forestry, hunting and fishing workers	POSITIVE	UNREALIZED	UNREALIZED	CUTANEOUS	CUTANEOUS
AM	Middle Purus	Boca do Acre	2002-04-22	2002	11 a 20	M	SR	SR	POSITIVE	UNREALIZED	UNREALIZED	CUTANEOUS	MUCOSA
AM	Middle Purus	Boca do Acre	2002-04-23	2002	11 a 20	F	Extractivist	Agricultural, forestry, hunting and fishing workers	POSITIVE	UNREALIZED	UNREALIZED	CUTANEOUS	MUCOSA
AM	Middle Purus	Boca do Acre	2002-06-20	2002	0 a 10	F	under age	under age	POSITIVE	UNREALIZED	UNREALIZED	CUTANEOUS	CUTANEOUS
AM	Middle Purus	Boca do Acre	2002-03-26	2002	21 a 30	F	Extractivist	Agricultural, forestry, hunting and fishing workers	POSITIVE	UNREALIZED	UNREALIZED	CUTANEOUS	MUCOSA
AM	Middle Purus	Boca do Acre	2002-01-10	2002	31 a 40	F	SR	SR	NEGATIVE	UNREALIZED	UNREALIZED	CUTANEOUS	CUTANEOUS
AM	Middle Purus	Boca do Acre	2002-01-16	2002	51 a 60	M	SR	SR	POSITIVE	UNREALIZED	UNREALIZED	CUTANEOUS	MUCOSA
AM	Middle Purus	Boca do Acre	2002-04-01	2002	51 a 60	M	SR	SR	POSITIVE	UNREALIZED	UNREALIZED	CUTANEOUS	MUCOSA
AM	Middle Purus	Boca do Acre	2002-04-25	2002	11 a 20	F	Extractivist	Agricultural, forestry, hunting and fishing workers	POSITIVE	UNREALIZED	UNREALIZED	CUTANEOUS	MUCOSA
AM	Middle Purus	Boca do Acre	2002-07-17	2002	> 60	F	Extractivist	Agricultural, forestry, hunting and fishing workers	NEGATIVE	UNREALIZED	UNREALIZED	CUTANEOUS	CUTANEOUS
AM	Middle Purus	Boca do Acre	2002-03-27	2002	> 60	M	SR	SR	POSITIVE	UNREALIZED	UNREALIZED	CUTANEOUS	CUTANEOUS
AM	Middle Purus	Boca do Acre	2002-06-25	2002	21 a 30	M	SR	SR	POSITIVE	UNREALIZED	UNREALIZED	CUTANEOUS	CUTANEOUS
AM	Middle Purus	Boca do Acre	2002-01-07	2002	41 a 50	M	Extractivist	Agricultural, forestry, hunting and fishing workers	POSITIVE	UNREALIZED	UNREALIZED	CUTANEOUS	MUCOSA
AM	Middle Purus	Boca do Acre	2002-03-25	2002	21 a 30	F	Extractivist	Agricultural, forestry, hunting and fishing workers	POSITIVE	UNREALIZED	UNREALIZED	CUTANEOUS	MUCOSA
AM	Middle Purus	Boca do Acre	2002-04-22	2002	11 a 20	F	SR	SR	NEGATIVE	UNREALIZED	UNREALIZED	CUTANEOUS	MUCOSA
AM	Middle Purus	Boca do Acre	2002-03-25	2002	21 a 30	M	SR	SR	POSITIVE	UNREALIZED	UNREALIZED	CUTANEOUS	MUCOSA
AM	Middle Purus	Boca do Acre	2002-07-25	2002	> 60	M	SR	SR	POSITIVE	UNREALIZED	UNREALIZED	CUTANEOUS	CUTANEOUS
AM	Middle Purus	Boca do Acre	2002-03-25	2002	31 a 40	M	Extractivist	Agricultural, forestry, hunting and fishing workers	POSITIVE	UNREALIZED	UNREALIZED	CUTANEOUS	MUCOSA
AM	Middle Purus	Boca do Acre	2002-06-06	2002	31 a 40	F	Extractivist	Agricultural, forestry, hunting and fishing workers	POSITIVE	UNREALIZED	UNREALIZED	CUTANEOUS	MUCOSA
AM	Middle Purus	Boca do Acre	2002-04-25	2002	31 a 40	F	Extractivist	Agricultural, forestry, hunting and fishing workers	POSITIVE	UNREALIZED	UNREALIZED	CUTANEOUS	MUCOSA
AM	Middle Purus	Boca do Acre	2002-03-26	2002	0 a 10	M	under age	under age	POSITIVE	UNREALIZED	UNREALIZED	CUTANEOUS	MUCOSA
AM	Middle Purus	Boca do Acre	2002-01-31	2002	21 a 30	M	Extractivist	Agricultural, forestry, hunting and fishing workers	POSITIVE	UNREALIZED	UNREALIZED	CUTANEOUS	CUTANEOUS
AM	Middle Purus	Boca do Acre	2002-04-08	2002	0 a 10	M	under age	under age	POSITIVE	UNREALIZED	UNREALIZED	CUTANEOUS	MUCOSA
AM	Middle Purus	Boca do Acre	2002-01-02	2002	> 60	F	SR	SR	POSITIVE	UNREALIZED	UNREALIZED	CUTANEOUS	MUCOSA
AM	Middle Purus	Boca do Acre	2003-03-26	2003	41 a 50	M	SR	SR	POSITIVE	UNREALIZED	NOT COMPATIBLE	CUTANEOUS	CUTANEOUS
AM	Middle Purus	Boca do Acre	2003-05-12	2003	21 a 30	M	SR	SR	POSITIVE	UNREALIZED	UNREALIZED	CUTANEOUS	CUTANEOUS
AM	Middle Purus	Boca do Acre	2003-06-18	2003	11 a 20	F	Extractivist	Agricultural, forestry, hunting and fishing workers	POSITIVE	UNREALIZED	UNREALIZED	CUTANEOUS	CUTANEOUS
AM	Middle Purus	Boca do Acre	2003-06-13	2003	0 a 10	M	under age	under age	POSITIVE	UNREALIZED	UNREALIZED	CUTANEOUS	CUTANEOUS
AM	Middle Purus	Boca do Acre	2003-05-23	2003	21 a 30	M	SR	SR	POSITIVE	UNREALIZED	UNREALIZED	CUTANEOUS	CUTANEOUS
AM	Middle Purus	Boca do Acre	2003-06-03	2003	11 a 20	M	SR	SR	NEGATIVE	UNREALIZED	UNREALIZED	CUTANEOUS	CUTANEOUS
AM	Middle Purus	Boca do Acre	2003-03-07	2003	11 a 20	M	Extractivist	Agricultural, forestry, hunting and fishing workers	POSITIVE	UNREALIZED	NOT COMPATIBLE	CUTANEOUS	CUTANEOUS
AM	Middle Purus	Boca do Acre	2003-09-01	2003	51 a 60	M	Extractivist	Agricultural, forestry, hunting and fishing workers	UNREALIZED	POSITIVE	NOT COMPATIBLE	CUTANEOUS	MUCOSA
AM	Middle Purus	Boca do Acre	2003-04-09	2003	21 a 30	M	SR	SR	POSITIVE	UNREALIZED	NOT COMPATIBLE	CUTANEOUS	CUTANEOUS
AM	Middle Purus	Boca do Acre	2003-03-19	2003	21 a 30	M	Extractivist	Agricultural, forestry, hunting and fishing workers	POSITIVE	UNREALIZED	NOT COMPATIBLE	CUTANEOUS	CUTANEOUS
AM	Middle Purus	Boca do Acre	2003-03-06	2003	41 a 50	M	SR	SR	POSITIVE	UNREALIZED	COMPATIBLE	CUTANEOUS	MUCOSA
AM	Middle Purus	Boca do Acre	2003-03-06	2003	31 a 40	M	Extractivist	Agricultural, forestry, hunting and fishing workers	POSITIVE	UNREALIZED	COMPATIBLE	CUTANEOUS	MUCOSA
AM	Middle Purus	Boca do Acre	2003-05-07	2003	11 a 20	M	Extractivist	Agricultural, forestry, hunting and fishing workers	POSITIVE	UNREALIZED	UNREALIZED	CUTANEOUS	CUTANEOUS
AM	Middle Purus	Boca do Acre	2003-05-08	2003	11 a 20	M	Extractivist	Agricultural, forestry, hunting and fishing workers	POSITIVE	UNREALIZED	UNREALIZED	CUTANEOUS	CUTANEOUS
AM	Middle Purus	Boca do Acre	2003-01-04	2003	41 a 50	M	SR	SR	POSITIVE	UNREALIZED	NOT COMPATIBLE	CUTANEOUS	CUTANEOUS
AM	Middle Purus	Boca do Acre	2003-04-03	2003	21 a 30	M	SR	SR	POSITIVE	UNREALIZED	NOT COMPATIBLE	CUTANEOUS	CUTANEOUS
AM	Middle Purus	Boca do Acre	2003-04-24	2003	21 a 30	M	SR	SR	POSITIVE	UNREALIZED	UNREALIZED	CUTANEOUS	CUTANEOUS
AM	Middle Purus	Boca do Acre	2004-12-13	2004	11 a 20	M	SR	SR	POSITIVE	UNREALIZED	UNREALIZED	CUTANEOUS	CUTANEOUS
AM	Middle Purus	Boca do Acre	2004-08-18	2004	0 a 10	M	under age	under age	POSITIVE	UNREALIZED	UNREALIZED	CUTANEOUS	CUTANEOUS
AM	Middle Purus	Boca do Acre	2004-08-05	2004	11 a 20	M	SR	SR	POSITIVE	UNREALIZED	UNREALIZED	CUTANEOUS	CUTANEOUS
AM	Middle Purus	Boca do Acre	2004-09-09	2004	21 a 30	M	SR	SR	UNREALIZED	UNREALIZED	UNREALIZED	CUTANEOUS	CUTANEOUS
AM	Middle Purus	Boca do Acre	2004-05-18	2004	41 a 50	M	SR	SR	POSITIVE	UNREALIZED	UNREALIZED	CUTANEOUS	CUTANEOUS
AM	Middle Purus	Boca do Acre	2004-01-22	2004	21 a 30	M	SR	SR	POSITIVE	UNREALIZED	UNREALIZED	CUTANEOUS	CUTANEOUS
AM	Middle Purus	Boca do Acre	2004-08-19	2004	11 a 20	M	SR	SR	UNREALIZED	UNREALIZED	UNREALIZED	CUTANEOUS	CUTANEOUS
AM	Middle Purus	Boca do Acre	2004-05-05	2004	0 a 10	M	under age	under age	UNREALIZED	UNREALIZED	NOT COMPATIBLE	CUTANEOUS	CUTANEOUS
AM	Middle Purus	Boca do Acre	2004-08-19	2004	11 a 20	F	SR	SR	POSITIVE	UNREALIZED	UNREALIZED	CUTANEOUS	CUTANEOUS
AM	Middle Purus	Boca do Acre	2004-07-16	2004	11 a 20	M	SR	SR	POSITIVE	UNREALIZED	UNREALIZED	CUTANEOUS	CUTANEOUS
AM	Middle Purus	Boca do Acre	2004-07-15	2004	11 a 20	F	SR	SR	POSITIVE	UNREALIZED	UNREALIZED	CUTANEOUS	CUTANEOUS
AM	Middle Purus	Boca do Acre	2004-10-18	2004	11 a 20	F	SR	SR	POSITIVE	UNREALIZED	UNREALIZED	CUTANEOUS	CUTANEOUS
AM	Middle Purus	Boca do Acre	2004-01-21	2004	11 a 20	M	SR	SR	POSITIVE	UNREALIZED	UNREALIZED	CUTANEOUS	CUTANEOUS
AM	Middle Purus	Boca do Acre	2004-01-22	2004	21 a 30	F	SR	SR	NEGATIVE	UNREALIZED	COMPATIBLE	CUTANEOUS	CUTANEOUS
AM	Middle Purus	Boca do Acre	2004-07-20	2004	41 a 50	M	SR	SR	POSITIVE	UNREALIZED	UNREALIZED	MUCOSA	CUTANEOUS
AM	Middle Purus	Boca do Acre	2004-02-13	2004	0 a 10	M	under age	under age	POSITIVE	UNREALIZED	UNREALIZED	CUTANEOUS	MUCOSA
AM	Middle Purus	Boca do Acre	2004-08-18	2004	11 a 20	M	SR	SR	POSITIVE	UNREALIZED	UNREALIZED	MUCOSA	MUCOSA
AM	Middle Purus	Boca do Acre	2004-03-20	2004	11 a 20	M	SR	SR	POSITIVE	UNREALIZED	UNREALIZED	CUTANEOUS	MUCOSA
AM	Middle Purus	Boca do Acre	2004-05-13	2004	11 a 20	F	SR	SR	POSITIVE	UNREALIZED	UNREALIZED	CUTANEOUS	CUTANEOUS
AM	Middle Purus	Boca do Acre	2004-07-19	2004	21 a 30	M	SR	SR	POSITIVE	UNREALIZED	UNREALIZED	CUTANEOUS	CUTANEOUS
AM	Middle Purus	Boca do Acre	2004-01-21	2004	41 a 50	F	SR	SR	POSITIVE	UNREALIZED	UNREALIZED	MUCOSA	CUTANEOUS
AM	Middle Purus	Boca do Acre	2004-01-21	2004	41 a 50	M	industry and Commerce	industry and production of goods	POSITIVE	UNREALIZED	UNREALIZED	MUCOSA	CUTANEOUS
AM	Middle Purus	Boca do Acre	2004-05-18	2004	> 60	M	SR	SR	POSITIVE	UNREALIZED	UNREALIZED	MUCOSA	CUTANEOUS
AM	Middle Purus	Boca do Acre	2004-01-21	2004	11 a 20	F	SR	SR	POSITIVE	UNREALIZED	UNREALIZED	CUTANEOUS	MUCOSA
AM	Middle Purus	Boca do Acre	2004-07-27	2004	11 a 20	F	SR	SR	POSITIVE	UNREALIZED	UNREALIZED	CUTANEOUS	CUTANEOUS
AM	Middle Purus	Boca do Acre	2004-03-10	2004	31 a 40	M	SR	SR	POSITIVE	UNREALIZED	UNREALIZED	CUTANEOUS	CUTANEOUS
AM	Middle Purus	Boca do Acre	2004-03-01	2004	> 60	M	SR	SR	UNREALIZED	UNREALIZED	UNREALIZED	CUTANEOUS	MUCOSA
AM	Middle Purus	Boca do Acre	2004-08-25	2004	> 60	M	Extractivist	Agricultural, forestry, hunting and fishing workers	UNREALIZED	UNREALIZED	UNREALIZED	MUCOSA	MUCOSA
AM	Middle Purus	Boca do Acre	2004-05-13	2004	11 a 20	F	SR	SR	POSITIVE	UNREALIZED	UNREALIZED	CUTANEOUS	CUTANEOUS
AM	Middle Purus	Boca do Acre	2004-09-06	2004	11 a 20	F	SR	SR	POSITIVE	UNREALIZED	UNREALIZED	CUTANEOUS	MUCOSA
AM	Middle Purus	Boca do Acre	2004-08-31	2004	0 a 10	F	under age	under age	POSITIVE	UNREALIZED	UNREALIZED	MUCOSA	MUCOSA
AM	Middle Purus	Boca do Acre	2004-01-23	2004	> 60	M	SR	SR	UNREALIZED	UNREALIZED	UNREALIZED	CUTANEOUS	CUTANEOUS
AM	Middle Purus	Boca do Acre	2004-08-16	2004	51 a 60	M	SR	SR	POSITIVE	UNREALIZED	UNREALIZED	CUTANEOUS	CUTANEOUS
AM	Middle Purus	Boca do Acre	2004-02-21	2004	> 60	M	SR	SR	POSITIVE	UNREALIZED	UNREALIZED	CUTANEOUS	CUTANEOUS
AM	Middle Purus	Boca do Acre	2004-07-16	2004	11 a 20	M	SR	SR	POSITIVE	UNREALIZED	UNREALIZED	CUTANEOUS	CUTANEOUS
AM	Middle Purus	Boca do Acre	2004-03-02	2004	31 a 40	M	SR	SR	UNREALIZED	UNREALIZED	UNREALIZED	CUTANEOUS	MUCOSA
AM	Middle Purus	Boca do Acre	2004-05-18	2004	21 a 30	F	SR	SR	POSITIVE	UNREALIZED	UNREALIZED	CUTANEOUS	CUTANEOUS
AM	Middle Purus	Boca do Acre	2004-07-28	2004	11 a 20	F	SR	SR	POSITIVE	UNREALIZED	UNREALIZED	CUTANEOUS	CUTANEOUS
AM	Middle Purus	Boca do Acre	2004-01-22	2004	0 a 10	F	under age	under age	POSITIVE	POSITIVE	UNREALIZED	CUTANEOUS	CUTANEOUS
AM	Middle Purus	Boca do Acre	2004-09-01	2004	31 a 40	M	SR	SR	POSITIVE	UNREALIZED	UNREALIZED	CUTANEOUS	CUTANEOUS
AM	Middle Purus	Boca do Acre	2004-12-09	2004	11 a 20	M	SR	SR	POSITIVE	UNREALIZED	UNREALIZED	MUCOSA	CUTANEOUS
AM	Middle Purus	Boca do Acre	2005-02-22	2005	31 a 40	F	SR	SR	POSITIVE	UNREALIZED	UNREALIZED	CUTANEOUS	CUTANEOUS
AM	Middle Purus	Boca do Acre	2005-04-18	2005	11 a 20	F	SR	SR	POSITIVE	UNREALIZED	UNREALIZED	CUTANEOUS	CUTANEOUS
AM	Middle Purus	Boca do Acre	2005-05-10	2005	11 a 20	F	SR	SR	POSITIVE	UNREALIZED	UNREALIZED	CUTANEOUS	CUTANEOUS
AM	Middle Purus	Boca do Acre	2005-09-07	2005	11 a 20	F	SR	SR	SR	SR	SR	SR	SR
AM	Middle Purus	Boca do Acre	2005-04-21	2005	11 a 20	M	SR	SR	POSITIVE	UNREALIZED	UNREALIZED	MUCOSA	CUTANEOUS
AM	Middle Purus	Boca do Acre	2005-04-18	2005	0 a 10	F	under age	under age	POSITIVE	UNREALIZED	UNREALIZED	CUTANEOUS	CUTANEOUS
AM	Middle Purus	Boca do Acre	2005-07-06	2005	0 a 10	M	under age	under age	POSITIVE	UNREALIZED	UNREALIZED	CUTANEOUS	CUTANEOUS
AM	Middle Purus	Boca do Acre	2005-05-16	2005	21 a 30	F	SR	SR	POSITIVE	UNREALIZED	UNREALIZED	CUTANEOUS	CUTANEOUS
AM	Middle Purus	Boca do Acre	2005-07-07	2005	31 a 40	M	Technician	administrative agent	POSITIVE	UNREALIZED	NOT COMPATIBLE	CUTANEOUS	MUCOSA
AM	Middle Purus	Boca do Acre	2005-07-06	2005	11 a 20	M	industry and Commerce	industry and production of goods	POSITIVE	UNREALIZED	UNREALIZED	CUTANEOUS	CUTANEOUS
AM	Middle Purus	Boca do Acre	2005-07-06	2005	0 a 10	F	under age	under age	POSITIVE	UNREALIZED	UNREALIZED	CUTANEOUS	CUTANEOUS
AM	Middle Purus	Boca do Acre	2005-04-19	2005	11 a 20	M	SR	SR	POSITIVE	NEGATIVE	UNREALIZED	CUTANEOUS	CUTANEOUS
AM	Middle Purus	Boca do Acre	2005-06-28	2005	31 a 40	M	Service providers	Repair and maintenance workers	POSITIVE	UNREALIZED	UNREALIZED	CUTANEOUS	CUTANEOUS
AM	Middle Purus	Boca do Acre	2005-07-06	2005	21 a 30	M	Technician	administrative agent	POSITIVE	UNREALIZED	UNREALIZED	CUTANEOUS	CUTANEOUS
AM	Middle Purus	Boca do Acre	2005-09-17	2005	21 a 30	F	SR	SR	POSITIVE	POSITIVE	POSITIVE	CUTANEOUS	CUTANEOUS
AM	Middle Purus	Boca do Acre	2005-05-15	2005	21 a 30	M	SR	SR	SR	SR	SR	SR	SR
AM	Middle Purus	Boca do Acre	2005-07-10	2005	21 a 30	F	industry and Commerce	industry and production of goods	POSITIVE	UNREALIZED	UNREALIZED	CUTANEOUS	MUCOSA
AM	Middle Purus	Boca do Acre	2005-05-18	2005	31 a 40	F	SR	SR	POSITIVE	UNREALIZED	UNREALIZED	CUTANEOUS	MUCOSA
AM	Middle Purus	Boca do Acre	2005-12-05	2005	21 a 30	M	SR	SR	POSITIVE	UNREALIZED	UNREALIZED	CUTANEOUS	MUCOSA
AM	Middle Purus	Boca do Acre	2005-07-05	2005	21 a 30	M	Extractivist	Agricultural, forestry, hunting and fishing workers	POSITIVE	UNREALIZED	UNREALIZED	CUTANEOUS	MUCOSA
AM	Middle Purus	Boca do Acre	2005-12-12	2005	21 a 30	M	SR	SR	POSITIVE	UNREALIZED	UNREALIZED	MUCOSA	CUTANEOUS
AM	Middle Purus	Boca do Acre	2005-02-18	2005	21 a 30	M	SR	SR	POSITIVE	UNREALIZED	UNREALIZED	CUTANEOUS	CUTANEOUS
AM	Middle Purus	Boca do Acre	2005-05-13	2005	31 a 40	F	SR	SR	POSITIVE	UNREALIZED	UNREALIZED	CUTANEOUS	CUTANEOUS
AM	Middle Purus	Boca do Acre	2005-05-17	2005	21 a 30	F	SR	SR	POSITIVE	UNREALIZED	UNREALIZED	CUTANEOUS	CUTANEOUS
AM	Middle Purus	Boca do Acre	2005-04-15	2005	21 a 30	F	SR	SR	POSITIVE	UNREALIZED	UNREALIZED	CUTANEOUS	MUCOSA
AM	Middle Purus	Boca do Acre	2005-05-08	2005	21 a 30	F	SR	SR	POSITIVE	UNREALIZED	UNREALIZED	CUTANEOUS	CUTANEOUS
AM	Middle Purus	Boca do Acre	2005-05-13	2005	21 a 30	F	SR	SR	POSITIVE	NEGATIVE	UNREALIZED	CUTANEOUS	CUTANEOUS
AM	Middle Purus	Boca do Acre	2005-03-28	2005	21 a 30	M	SR	SR	POSITIVE	UNREALIZED	UNREALIZED	CUTANEOUS	MUCOSA
AM	Middle Purus	Boca do Acre	2005-07-04	2005	41 a 50	F	Extractivist	Agricultural, forestry, hunting and fishing workers	POSITIVE	UNREALIZED	UNREALIZED	CUTANEOUS	MUCOSA
AM	Middle Purus	Boca do Acre	2005-11-29	2005	11 a 20	M	SR	SR	POSITIVE	UNREALIZED	UNREALIZED	CUTANEOUS	CUTANEOUS
AM	Middle Purus	Boca do Acre	2005-07-24	2005	21 a 30	M	SR	SR	SR	SR	SR	SR	SR
AM	Middle Purus	Boca do Acre	2005-04-08	2005	21 a 30	M	SR	SR	POSITIVE	UNREALIZED	UNREALIZED	CUTANEOUS	CUTANEOUS
AM	Middle Purus	Boca do Acre	2005-05-12	2005	21 a 30	F	SR	SR	POSITIVE	UNREALIZED	UNREALIZED	CUTANEOUS	CUTANEOUS
AM	Middle Purus	Boca do Acre	2005-09-20	2005	21 a 30	M	SR	SR	POSITIVE	POSITIVE	POSITIVE	MUCOSA	CUTANEOUS
AM	Middle Purus	Boca do Acre	2005-12-13	2005	31 a 40	M	SR	SR	POSITIVE	UNREALIZED	NOT COMPATIBLE	CUTANEOUS	CUTANEOUS
AM	Middle Purus	Boca do Acre	2005-01-05	2005	21 a 30	F	SR	SR	POSITIVE	UNREALIZED	UNREALIZED	CUTANEOUS	CUTANEOUS
AM	Middle Purus	Boca do Acre	2006-08-20	2006	0 a 10	F	under age	under age	SR	SR	SR	SR	SR
AM	Middle Purus	Boca do Acre	2006-01-05	2006	0 a 10	M	under age	under age	POSITIVE	UNREALIZED	UNREALIZED	MUCOSA	CUTANEOUS
AM	Middle Purus	Boca do Acre	2006-05-16	2006	11 a 20	M	SR	SR	POSITIVE	NEGATIVE	NOT COMPATIBLE	CUTANEOUS	CUTANEOUS
AM	Middle Purus	Boca do Acre	2006-03-29	2006	11 a 20	M	SR	SR	POSITIVE	UNREALIZED	UNREALIZED	CUTANEOUS	CUTANEOUS
AM	Middle Purus	Boca do Acre	2006-03-30	2006	11 a 20	M	SR	SR	POSITIVE	POSITIVE	UNREALIZED	CUTANEOUS	CUTANEOUS
AM	Middle Purus	Boca do Acre	2006-09-13	2006	11 a 20	M	SR	SR	POSITIVE	UNREALIZED	UNREALIZED	CUTANEOUS	CUTANEOUS
AM	Middle Purus	Boca do Acre	2006-02-15	2006	11 a 20	M	SR	SR	POSITIVE	UNREALIZED	UNREALIZED	CUTANEOUS	CUTANEOUS
AM	Middle Purus	Boca do Acre	2006-01-13	2006	11 a 20	M	SR	SR	POSITIVE	UNREALIZED	UNREALIZED	CUTANEOUS	CUTANEOUS
AM	Middle Purus	Boca do Acre	2006-04-07	2006	11 a 20	M	SR	SR	POSITIVE	UNREALIZED	UNREALIZED	CUTANEOUS	CUTANEOUS
AM	Middle Purus	Boca do Acre	2006-12-05	2006	11 a 20	F	SR	SR	POSITIVE	UNREALIZED	UNREALIZED	CUTANEOUS	CUTANEOUS
AM	Middle Purus	Boca do Acre	2006-02-13	2006	11 a 20	M	SR	SR	POSITIVE	UNREALIZED	UNREALIZED	CUTANEOUS	MUCOSA
AM	Middle Purus	Boca do Acre	2006-04-03	2006	11 a 20	M	SR	SR	POSITIVE	UNREALIZED	UNREALIZED	CUTANEOUS	CUTANEOUS
AM	Middle Purus	Boca do Acre	2006-05-05	2006	21 a 30	M	SR	SR	POSITIVE	UNREALIZED	UNREALIZED	CUTANEOUS	CUTANEOUS
AM	Middle Purus	Boca do Acre	2006-04-05	2006	21 a 30	M	SR	SR	POSITIVE	UNREALIZED	UNREALIZED	CUTANEOUS	CUTANEOUS
AM	Middle Purus	Boca do Acre	2006-03-02	2006	21 a 30	M	SR	SR	POSITIVE	UNREALIZED	UNREALIZED	CUTANEOUS	CUTANEOUS
AM	Middle Purus	Boca do Acre	2006-10-05	2006	21 a 30	M	SR	SR	POSITIVE	NEGATIVE	COMPATIBLE	CUTANEOUS	CUTANEOUS
AM	Middle Purus	Boca do Acre	2006-04-01	2006	21 a 30	M	SR	SR	POSITIVE	UNREALIZED	UNREALIZED	CUTANEOUS	CUTANEOUS
AM	Middle Purus	Boca do Acre	2006-04-07	2006	21 a 30	M	SR	SR	POSITIVE	UNREALIZED	UNREALIZED	CUTANEOUS	CUTANEOUS
AM	Middle Purus	Boca do Acre	2006-04-10	2006	21 a 30	M	SR	SR	POSITIVE	UNREALIZED	UNREALIZED	CUTANEOUS	CUTANEOUS
AM	Middle Purus	Boca do Acre	2006-01-11	2006	21 a 30	M	SR	SR	POSITIVE	UNREALIZED	UNREALIZED	CUTANEOUS	CUTANEOUS
AM	Middle Purus	Boca do Acre	2006-12-26	2006	21 a 30	M	SR	SR	SR	SR	SR	SR	SR
AM	Middle Purus	Boca do Acre	2006-01-15	2006	21 a 30	F	SR	SR	POSITIVE	UNREALIZED	UNREALIZED	CUTANEOUS	MUCOSA
AM	Middle Purus	Boca do Acre	2006-01-13	2006	21 a 30	M	SR	SR	POSITIVE	NEGATIVE	COMPATIBLE	CUTANEOUS	CUTANEOUS
AM	Middle Purus	Boca do Acre	2006-03-29	2006	21 a 30	M	SR	SR	POSITIVE	NEGATIVE	UNREALIZED	CUTANEOUS	CUTANEOUS
AM	Middle Purus	Boca do Acre	2006-09-19	2006	21 a 30	F	SR	SR	UNREALIZED	UNREALIZED	UNREALIZED	CUTANEOUS	CUTANEOUS
AM	Middle Purus	Boca do Acre	2006-05-02	2006	31 a 40	M	SR	SR	POSITIVE	UNREALIZED	UNREALIZED	MUCOSA	MUCOSA
AM	Middle Purus	Boca do Acre	2006-01-17	2006	31 a 40	F	SR	SR	POSITIVE	UNREALIZED	UNREALIZED	CUTANEOUS	MUCOSA
AM	Middle Purus	Boca do Acre	2006-05-17	2006	31 a 40	M	SR	SR	POSITIVE	UNREALIZED	UNREALIZED	CUTANEOUS	CUTANEOUS
AM	Middle Purus	Boca do Acre	2006-04-17	2006	31 a 40	M	SR	SR	POSITIVE	UNREALIZED	UNREALIZED	CUTANEOUS	CUTANEOUS
AM	Middle Purus	Boca do Acre	2006-01-11	2006	31 a 40	M	SR	SR	POSITIVE	UNREALIZED	UNREALIZED	CUTANEOUS	CUTANEOUS
AM	Middle Purus	Boca do Acre	2006-01-09	2006	31 a 40	M	SR	SR	POSITIVE	UNREALIZED	UNREALIZED	MUCOSA	CUTANEOUS
AM	Middle Purus	Boca do Acre	2006-04-10	2006	31 a 40	M	SR	SR	POSITIVE	UNREALIZED	UNREALIZED	CUTANEOUS	CUTANEOUS
AM	Middle Purus	Boca do Acre	2006-02-03	2006	31 a 40	M	SR	SR	POSITIVE	UNREALIZED	UNREALIZED	CUTANEOUS	MUCOSA
AM	Middle Purus	Boca do Acre	2006-01-31	2006	41 a 50	M	SR	SR	POSITIVE	UNREALIZED	UNREALIZED	CUTANEOUS	CUTANEOUS
AM	Middle Purus	Boca do Acre	2006-01-31	2006	41 a 50	F	SR	SR	POSITIVE	UNREALIZED	UNREALIZED	MUCOSA	CUTANEOUS
AM	Middle Purus	Boca do Acre	2006-04-05	2006	41 a 50	M	SR	SR	POSITIVE	UNREALIZED	UNREALIZED	CUTANEOUS	CUTANEOUS
AM	Middle Purus	Boca do Acre	2006-09-01	2006	41 a 50	M	SR	SR	UNREALIZED	UNREALIZED	UNREALIZED	CUTANEOUS	CUTANEOUS
AM	Middle Purus	Boca do Acre	2006-09-01	2006	41 a 50	M	SR	SR	POSITIVE	UNREALIZED	UNREALIZED	CUTANEOUS	CUTANEOUS
AM	Middle Purus	Boca do Acre	2006-11-21	2006	51 a 60	M	SR	SR	POSITIVE	UNREALIZED	UNREALIZED	CUTANEOUS	MUCOSA
AM	Middle Purus	Boca do Acre	2006-12-26	2006	51 a 60	F	SR	SR	POSITIVE	UNREALIZED	UNREALIZED	CUTANEOUS	CUTANEOUS
AM	Middle Purus	Boca do Acre	2006-09-08	2006	> 60	M	SR	SR	SR	SR	SR	SR	SR
AM	Middle Purus	Boca do Acre	2006-09-04	2006	> 60	F	SR	SR	POSITIVE	UNREALIZED	UNREALIZED	MUCOSA	CUTANEOUS
AM	Middle Purus	Boca do Acre	2006-01-06	2006	> 60	F	SR	SR	POSITIVE	UNREALIZED	UNREALIZED	CUTANEOUS	CUTANEOUS
AM	Middle Purus	Boca do Acre	2006-04-27	2006	> 60	M	SR	SR	POSITIVE	UNREALIZED	UNREALIZED	CUTANEOUS	MUCOSA
AM	Middle Purus	Boca do Acre	2006-09-29	2006	21 a 30	M	SR	SR	POSITIVE	UNREALIZED	UNREALIZED	CUTANEOUS	CUTANEOUS
AM	Middle Purus	Boca do Acre	2006-04-26	2006	0 a 10	M	under age	under age	POSITIVE	UNREALIZED	UNREALIZED	CUTANEOUS	MUCOSA
AM	Middle Purus	Boca do Acre	2006-05-05	2006	11 a 20	F	SR	SR	POSITIVE	UNREALIZED	UNREALIZED	CUTANEOUS	CUTANEOUS
AM	Middle Purus	Boca do Acre	2006-05-02	2006	11 a 20	M	SR	SR	POSITIVE	UNREALIZED	UNREALIZED	CUTANEOUS	CUTANEOUS
AM	Middle Purus	Boca do Acre	2006-05-02	2006	11 a 20	F	SR	SR	POSITIVE	UNREALIZED	UNREALIZED	CUTANEOUS	CUTANEOUS
AM	Middle Purus	Boca do Acre	2006-04-27	2006	21 a 30	M	industry and Commerce	industry and production of goods	POSITIVE	UNREALIZED	UNREALIZED	CUTANEOUS	CUTANEOUS
AM	Middle Purus	Boca do Acre	2007-11-09	2007	21 a 30	M	SR	SR	POSITIVE	UNREALIZED	UNREALIZED	CUTANEOUS	MUCOSA
AM	Middle Purus	Boca do Acre	2007-11-05	2007	31 a 40	F	SR	SR	POSITIVE	UNREALIZED	UNREALIZED	CUTANEOUS	MUCOSA
AM	Middle Purus	Boca do Acre	2007-11-14	2007	41 a 50	F	SR	SR	POSITIVE	UNREALIZED	UNREALIZED	CUTANEOUS	CUTANEOUS
AM	Middle Purus	Boca do Acre	2007-11-01	2007	21 a 30	M	SR	SR	POSITIVE	UNREALIZED	UNREALIZED	CUTANEOUS	MUCOSA
AM	Middle Purus	Boca do Acre	2007-11-05	2007	31 a 40	M	SR	SR	POSITIVE	UNREALIZED	UNREALIZED	CUTANEOUS	CUTANEOUS
AM	Middle Purus	Boca do Acre	2007-10-26	2007	31 a 40	M	SR	SR	POSITIVE	UNREALIZED	UNREALIZED	CUTANEOUS	MUCOSA
AM	Middle Purus	Boca do Acre	2007-11-01	2007	21 a 30	M	SR	SR	POSITIVE	UNREALIZED	UNREALIZED	CUTANEOUS	CUTANEOUS
AM	Middle Purus	Boca do Acre	2007-10-17	2007	11 a 20	M	SR	SR	POSITIVE	UNREALIZED	UNREALIZED	CUTANEOUS	MUCOSA
AM	Middle Purus	Boca do Acre	2007-10-16	2007	11 a 20	M	Trade	Domestic services and general trade	POSITIVE	UNREALIZED	UNREALIZED	CUTANEOUS	CUTANEOUS
AM	Middle Purus	Boca do Acre	2007-10-16	2007	21 a 30	M	SR	SR	POSITIVE	UNREALIZED	UNREALIZED	CUTANEOUS	CUTANEOUS
AM	Middle Purus	Boca do Acre	2007-10-11	2007	11 a 20	M	SR	SR	POSITIVE	UNREALIZED	UNREALIZED	CUTANEOUS	CUTANEOUS
AM	Middle Purus	Boca do Acre	2007-09-04	2007	11 a 20	M	SR	SR	POSITIVE	UNREALIZED	UNREALIZED	CUTANEOUS	CUTANEOUS
AM	Middle Purus	Boca do Acre	2007-09-03	2007	11 a 20	M	SR	SR	UNREALIZED	POSITIVE	UNREALIZED	CUTANEOUS	CUTANEOUS
AM	Middle Purus	Boca do Acre	2007-08-23	2007	31 a 40	M	SR	SR	UNREALIZED	UNREALIZED	UNREALIZED	CUTANEOUS	MUCOSA
AM	Middle Purus	Boca do Acre	2007-08-21	2007	11 a 20	M	SR	SR	POSITIVE	UNREALIZED	UNREALIZED	CUTANEOUS	CUTANEOUS
AM	Middle Purus	Boca do Acre	2007-08-20	2007	31 a 40	M	SR	SR	POSITIVE	UNREALIZED	UNREALIZED	CUTANEOUS	CUTANEOUS
AM	Middle Purus	Boca do Acre	2007-08-14	2007	21 a 30	M	SR	SR	POSITIVE	UNREALIZED	UNREALIZED	CUTANEOUS	CUTANEOUS
AM	Middle Purus	Boca do Acre	2007-08-14	2007	> 60	M	SR	SR	UNREALIZED	UNREALIZED	UNREALIZED	CUTANEOUS	CUTANEOUS
AM	Middle Purus	Boca do Acre	2007-08-02	2007	31 a 40	M	SR	SR	POSITIVE	UNREALIZED	UNREALIZED	CUTANEOUS	MUCOSA
AM	Middle Purus	Boca do Acre	2007-08-14	2007	21 a 30	M	SR	SR	POSITIVE	UNREALIZED	UNREALIZED	CUTANEOUS	CUTANEOUS
AM	Middle Purus	Boca do Acre	2007-08-14	2007	21 a 30	M	SR	SR	POSITIVE	UNREALIZED	UNREALIZED	CUTANEOUS	CUTANEOUS
AM	Middle Purus	Boca do Acre	2007-07-26	2007	11 a 20	M	SR	SR	POSITIVE	UNREALIZED	UNREALIZED	CUTANEOUS	CUTANEOUS
AM	Middle Purus	Boca do Acre	2007-07-31	2007	41 a 50	M	SR	SR	UNREALIZED	UNREALIZED	UNREALIZED	CUTANEOUS	MUCOSA
AM	Middle Purus	Boca do Acre	2007-08-09	2007	11 a 20	M	SR	SR	UNREALIZED	UNREALIZED	UNREALIZED	CUTANEOUS	MUCOSA
AM	Middle Purus	Boca do Acre	2007-06-12	2007	11 a 20	M	SR	SR	UNREALIZED	UNREALIZED	UNREALIZED	CUTANEOUS	CUTANEOUS
AM	Middle Purus	Boca do Acre	2007-04-17	2007	31 a 40	M	SR	SR	UNREALIZED	UNREALIZED	UNREALIZED	CUTANEOUS	MUCOSA
AM	Middle Purus	Boca do Acre	2007-03-02	2007	41 a 50	M	SR	SR	UNREALIZED	UNREALIZED	UNREALIZED	CUTANEOUS	MUCOSA
AM	Middle Purus	Boca do Acre	2007-06-05	2007	31 a 40	F	SR	SR	POSITIVE	UNREALIZED	UNREALIZED	CUTANEOUS	MUCOSA
AM	Middle Purus	Boca do Acre	2007-05-28	2007	11 a 20	M	SR	SR	POSITIVE	UNREALIZED	UNREALIZED	CUTANEOUS	CUTANEOUS
AM	Middle Purus	Boca do Acre	2007-05-20	2007	11 a 20	M	SR	SR	POSITIVE	UNREALIZED	UNREALIZED	CUTANEOUS	CUTANEOUS
AM	Middle Purus	Boca do Acre	2007-04-17	2007	0 a 10	M	under age	under age	UNREALIZED	UNREALIZED	UNREALIZED	CUTANEOUS	CUTANEOUS
AM	Middle Purus	Boca do Acre	2007-05-03	2007	31 a 40	M	SR	SR	UNREALIZED	UNREALIZED	UNREALIZED	CUTANEOUS	CUTANEOUS
AM	Middle Purus	Boca do Acre	2007-04-17	2007	0 a 10	M	under age	under age	UNREALIZED	UNREALIZED	UNREALIZED	CUTANEOUS	CUTANEOUS
AM	Middle Purus	Boca do Acre	2007-04-26	2007	11 a 20	M	SR	SR	UNREALIZED	UNREALIZED	UNREALIZED	CUTANEOUS	CUTANEOUS
AM	Middle Purus	Boca do Acre	2007-04-25	2007	11 a 20	M	SR	SR	UNREALIZED	UNREALIZED	UNREALIZED	CUTANEOUS	CUTANEOUS
AM	Middle Purus	Boca do Acre	2007-04-23	2007	51 a 60	M	SR	SR	UNREALIZED	UNREALIZED	UNREALIZED	CUTANEOUS	CUTANEOUS
AM	Middle Purus	Boca do Acre	2007-03-05	2007	21 a 30	M	SR	SR	POSITIVE	UNREALIZED	UNREALIZED	CUTANEOUS	CUTANEOUS
AM	Middle Purus	Boca do Acre	2007-02-08	2007	31 a 40	M	SR	SR	POSITIVE	UNREALIZED	UNREALIZED	MUCOSA	CUTANEOUS
AM	Middle Purus	Boca do Acre	2007-02-08	2007	31 a 40	M	SR	SR	POSITIVE	UNREALIZED	UNREALIZED	CUTANEOUS	CUTANEOUS
AM	Middle Purus	Boca do Acre	2007-01-29	2007	31 a 40	M	SR	SR	POSITIVE	UNREALIZED	UNREALIZED	CUTANEOUS	CUTANEOUS
AM	Middle Purus	Boca do Acre	2008-02-29	2008	11 a 20	M	SR	SR	POSITIVE	UNREALIZED	UNREALIZED	CUTANEOUS	MUCOSA
AM	Middle Purus	Boca do Acre	2008-02-27	2008	11 a 20	M	SR	SR	POSITIVE	UNREALIZED	UNREALIZED	MUCOSA	CUTANEOUS
AM	Middle Purus	Boca do Acre	2008-01-31	2008	11 a 20	M	SR	SR	POSITIVE	UNREALIZED	UNREALIZED	CUTANEOUS	CUTANEOUS
AM	Middle Purus	Boca do Acre	2008-06-10	2008	11 a 20	M	SR	SR	POSITIVE	UNREALIZED	UNREALIZED	CUTANEOUS	CUTANEOUS
AM	Middle Purus	Boca do Acre	2008-06-20	2008	11 a 20	M	SR	SR	POSITIVE	UNREALIZED	UNREALIZED	CUTANEOUS	CUTANEOUS
AM	Middle Purus	Boca do Acre	2008-05-05	2008	31 a 40	M	SR	SR	POSITIVE	UNREALIZED	UNREALIZED	CUTANEOUS	MUCOSA
AM	Middle Purus	Boca do Acre	2008-06-02	2008	11 a 20	M	SR	SR	UNREALIZED	UNREALIZED	NOT COMPATIBLE	CUTANEOUS	CUTANEOUS
AM	Middle Purus	Boca do Acre	2008-06-10	2008	11 a 20	M	SR	SR	POSITIVE	UNREALIZED	UNREALIZED	CUTANEOUS	CUTANEOUS
AM	Middle Purus	Boca do Acre	2008-06-19	2008	11 a 20	M	SR	SR	POSITIVE	UNREALIZED	UNREALIZED	CUTANEOUS	CUTANEOUS
AM	Middle Purus	Boca do Acre	2008-06-06	2008	21 a 30	M	SR	SR	POSITIVE	UNREALIZED	UNREALIZED	CUTANEOUS	CUTANEOUS
AM	Middle Purus	Boca do Acre	2008-06-16	2008	21 a 30	M	SR	SR	POSITIVE	UNREALIZED	UNREALIZED	CUTANEOUS	CUTANEOUS
AM	Middle Purus	Boca do Acre	2008-06-03	2008	11 a 20	M	SR	SR	POSITIVE	UNREALIZED	UNREALIZED	CUTANEOUS	CUTANEOUS
AM	Middle Purus	Boca do Acre	2008-06-24	2008	> 60	M	SR	SR	POSITIVE	UNREALIZED	UNREALIZED	CUTANEOUS	CUTANEOUS
AM	Middle Purus	Boca do Acre	2008-06-03	2008	31 a 40	M	SR	SR	POSITIVE	UNREALIZED	UNREALIZED	CUTANEOUS	CUTANEOUS
AM	Middle Purus	Boca do Acre	2008-06-17	2008	11 a 20	M	SR	SR	POSITIVE	UNREALIZED	UNREALIZED	MUCOSA	CUTANEOUS
AM	Middle Purus	Boca do Acre	2008-05-13	2008	21 a 30	M	SR	SR	POSITIVE	UNREALIZED	UNREALIZED	CUTANEOUS	MUCOSA
AM	Middle Purus	Boca do Acre	2008-06-23	2008	11 a 20	M	SR	SR	POSITIVE	UNREALIZED	UNREALIZED	CUTANEOUS	CUTANEOUS
AM	Middle Purus	Boca do Acre	2008-06-03	2008	11 a 20	M	SR	SR	UNREALIZED	UNREALIZED	UNREALIZED	CUTANEOUS	CUTANEOUS
AM	Middle Purus	Boca do Acre	2008-06-03	2008	11 a 20	M	SR	SR	UNREALIZED	UNREALIZED	UNREALIZED	CUTANEOUS	CUTANEOUS
AM	Middle Purus	Boca do Acre	2008-06-09	2008	11 a 20	M	SR	SR	POSITIVE	UNREALIZED	UNREALIZED	CUTANEOUS	CUTANEOUS
AM	Middle Purus	Boca do Acre	2008-05-15	2008	21 a 30	M	SR	SR	POSITIVE	UNREALIZED	UNREALIZED	CUTANEOUS	CUTANEOUS
AM	Middle Purus	Boca do Acre	2008-08-27	2008	41 a 50	M	SR	SR	UNREALIZED	UNREALIZED	UNREALIZED	CUTANEOUS	CUTANEOUS
AM	Middle Purus	Boca do Acre	2008-08-28	2008	11 a 20	M	SR	SR	UNREALIZED	UNREALIZED	UNREALIZED	CUTANEOUS	CUTANEOUS
AM	Middle Purus	Boca do Acre	2008-08-27	2008	11 a 20	M	SR	SR	POSITIVE	UNREALIZED	UNREALIZED	MUCOSA	CUTANEOUS
AM	Middle Purus	Boca do Acre	2008-08-28	2008	21 a 30	M	SR	SR	POSITIVE	UNREALIZED	UNREALIZED	CUTANEOUS	CUTANEOUS
AM	Middle Purus	Boca do Acre	2008-07-03	2008	11 a 20	M	SR	SR	POSITIVE	UNREALIZED	UNREALIZED	CUTANEOUS	CUTANEOUS
AM	Middle Purus	Boca do Acre	2008-07-09	2008	41 a 50	M	SR	SR	UNREALIZED	UNREALIZED	UNREALIZED	CUTANEOUS	CUTANEOUS
AM	Middle Purus	Boca do Acre	2008-07-02	2008	0 a 10	M	under age	under age	POSITIVE	UNREALIZED	UNREALIZED	CUTANEOUS	CUTANEOUS
AM	Middle Purus	Boca do Acre	2008-07-02	2008	31 a 40	F	SR	SR	UNREALIZED	UNREALIZED	UNREALIZED	CUTANEOUS	CUTANEOUS
AM	Middle Purus	Boca do Acre	2008-07-09	2008	41 a 50	M	SR	SR	POSITIVE	UNREALIZED	UNREALIZED	CUTANEOUS	CUTANEOUS
AM	Middle Purus	Boca do Acre	2008-09-15	2008	11 a 20	M	SR	SR	UNREALIZED	UNREALIZED	UNREALIZED	CUTANEOUS	CUTANEOUS
AM	Middle Purus	Boca do Acre	2008-09-02	2008	11 a 20	M	SR	SR	UNREALIZED	UNREALIZED	UNREALIZED	CUTANEOUS	CUTANEOUS
AM	Middle Purus	Boca do Acre	2008-09-18	2008	21 a 30	M	SR	SR	UNREALIZED	UNREALIZED	UNREALIZED	CUTANEOUS	CUTANEOUS
AM	Middle Purus	Boca do Acre	2008-09-18	2008	21 a 30	M	SR	SR	UNREALIZED	UNREALIZED	UNREALIZED	CUTANEOUS	CUTANEOUS
AM	Middle Purus	Boca do Acre	2008-09-03	2008	11 a 20	M	SR	SR	POSITIVE	UNREALIZED	UNREALIZED	CUTANEOUS	CUTANEOUS
AM	Middle Purus	Boca do Acre	2008-09-30	2008	41 a 50	M	SR	SR	UNREALIZED	UNREALIZED	UNREALIZED	CUTANEOUS	CUTANEOUS
AM	Middle Purus	Boca do Acre	2008-10-27	2008	21 a 30	M	SR	SR	UNREALIZED	UNREALIZED	UNREALIZED	CUTANEOUS	CUTANEOUS
AM	Middle Purus	Boca do Acre	2008-10-17	2008	41 a 50	M	SR	SR	POSITIVE	UNREALIZED	UNREALIZED	CUTANEOUS	CUTANEOUS
AM	Middle Purus	Boca do Acre	2008-12-16	2008	21 a 30	M	SR	SR	UNREALIZED	UNREALIZED	UNREALIZED	CUTANEOUS	CUTANEOUS
AM	Middle Purus	Boca do Acre	2008-12-10	2008	0 a 10	M	under age	under age	UNREALIZED	POSITIVE	UNREALIZED	CUTANEOUS	MUCOSA
AM	Middle Purus	Boca do Acre	2008-11-11	2008	11 a 20	M	SR	SR	POSITIVE	UNREALIZED	UNREALIZED	CUTANEOUS	CUTANEOUS
AM	Middle Purus	Boca do Acre	2008-11-11	2008	21 a 30	M	SR	SR	POSITIVE	UNREALIZED	UNREALIZED	CUTANEOUS	CUTANEOUS
AM	Middle Purus	Boca do Acre	2009-12-02	2009	11 a 20	M	SR	SR	POSITIVE	UNREALIZED	UNREALIZED	CUTANEOUS	MUCOSA
AM	Middle Purus	Boca do Acre	2009-04-24	2009	11 a 20	M	SR	SR	UNREALIZED	UNREALIZED	UNREALIZED	CUTANEOUS	CUTANEOUS
AM	Middle Purus	Boca do Acre	2009-08-07	2009	0 a 10	M	under age	under age	POSITIVE	UNREALIZED	UNREALIZED	CUTANEOUS	CUTANEOUS
AM	Middle Purus	Boca do Acre	2009-12-30	2009	31 a 40	M	Extractivist	Agricultural, forestry, hunting and fishing workers	UNREALIZED	UNREALIZED	UNREALIZED	CUTANEOUS	CUTANEOUS
AM	Middle Purus	Boca do Acre	2009-10-07	2009	11 a 20	M	SR	SR	POSITIVE	POSITIVE	UNREALIZED	CUTANEOUS	CUTANEOUS
AM	Middle Purus	Boca do Acre	2009-02-19	2009	31 a 40	M	Extractivist	Agricultural, forestry, hunting and fishing workers	POSITIVE	UNREALIZED	UNREALIZED	CUTANEOUS	CUTANEOUS
AM	Middle Purus	Boca do Acre	2009-02-17	2009	31 a 40	M	Extractivist	Agricultural, forestry, hunting and fishing workers	POSITIVE	UNREALIZED	UNREALIZED	CUTANEOUS	CUTANEOUS
AM	Middle Purus	Boca do Acre	2009-05-29	2009	11 a 20	F	Extractivist	Agricultural, forestry, hunting and fishing workers	UNREALIZED	UNREALIZED	UNREALIZED	CUTANEOUS	CUTANEOUS
AM	Middle Purus	Boca do Acre	2009-01-10	2009	21 a 30	M	SR	SR	UNREALIZED	UNREALIZED	UNREALIZED	CUTANEOUS	CUTANEOUS
AM	Middle Purus	Boca do Acre	2009-02-16	2009	31 a 40	M	Extractivist	Agricultural, forestry, hunting and fishing workers	POSITIVE	UNREALIZED	UNREALIZED	CUTANEOUS	CUTANEOUS
AM	Middle Purus	Boca do Acre	2009-03-03	2009	21 a 30	M	SR	SR	UNREALIZED	UNREALIZED	UNREALIZED	CUTANEOUS	CUTANEOUS
AM	Middle Purus	Boca do Acre	2009-11-24	2009	11 a 20	M	SR	SR	UNREALIZED	POSITIVE	UNREALIZED	MUCOSA	MUCOSA
AM	Middle Purus	Boca do Acre	2009-05-06	2009	11 a 20	F	Extractivist	Agricultural, forestry, hunting and fishing workers	POSITIVE	UNREALIZED	UNREALIZED	CUTANEOUS	CUTANEOUS
AM	Middle Purus	Boca do Acre	2009-03-07	2009	31 a 40	M	SR	SR	POSITIVE	UNREALIZED	UNREALIZED	CUTANEOUS	CUTANEOUS
AM	Middle Purus	Boca do Acre	2009-05-27	2009	11 a 20	M	SR	SR	POSITIVE	UNREALIZED	UNREALIZED	CUTANEOUS	CUTANEOUS
AM	Middle Purus	Boca do Acre	2009-10-09	2009	11 a 20	F	SR	SR	POSITIVE	UNREALIZED	UNREALIZED	CUTANEOUS	CUTANEOUS
AM	Middle Purus	Boca do Acre	2009-07-14	2009	21 a 30	F	SR	SR	POSITIVE	UNREALIZED	UNREALIZED	CUTANEOUS	CUTANEOUS
AM	Middle Purus	Boca do Acre	2009-02-19	2009	11 a 20	M	Extractivist	Agricultural, forestry, hunting and fishing workers	POSITIVE	UNREALIZED	UNREALIZED	CUTANEOUS	MUCOSA
AM	Middle Purus	Boca do Acre	2009-08-13	2009	11 a 20	M	SR	SR	POSITIVE	UNREALIZED	UNREALIZED	CUTANEOUS	CUTANEOUS
AM	Middle Purus	Boca do Acre	2009-10-07	2009	21 a 30	M	SR	SR	POSITIVE	UNREALIZED	UNREALIZED	CUTANEOUS	CUTANEOUS
AM	Middle Purus	Boca do Acre	2009-07-14	2009	21 a 30	F	SR	SR	POSITIVE	UNREALIZED	UNREALIZED	CUTANEOUS	CUTANEOUS
AM	Middle Purus	Boca do Acre	2009-05-15	2009	31 a 40	M	SR	SR	POSITIVE	UNREALIZED	UNREALIZED	CUTANEOUS	CUTANEOUS
AM	Middle Purus	Boca do Acre	2009-03-24	2009	31 a 40	M	SR	SR	POSITIVE	UNREALIZED	UNREALIZED	CUTANEOUS	CUTANEOUS
AM	Middle Purus	Boca do Acre	2009-07-29	2009	21 a 30	F	SR	SR	POSITIVE	UNREALIZED	UNREALIZED	CUTANEOUS	CUTANEOUS
AM	Middle Purus	Boca do Acre	2009-01-19	2009	11 a 20	F	SR	SR	UNREALIZED	UNREALIZED	UNREALIZED	CUTANEOUS	CUTANEOUS
AM	Middle Purus	Boca do Acre	2009-07-29	2009	21 a 30	F	Extractivist	Agricultural, forestry, hunting and fishing workers	POSITIVE	UNREALIZED	UNREALIZED	CUTANEOUS	CUTANEOUS
AM	Middle Purus	Boca do Acre	2009-05-18	2009	11 a 20	F	SR	SR	POSITIVE	UNREALIZED	UNREALIZED	CUTANEOUS	CUTANEOUS
AM	Middle Purus	Boca do Acre	2009-05-28	2009	21 a 30	F	Extractivist	Agricultural, forestry, hunting and fishing workers	POSITIVE	UNREALIZED	UNREALIZED	MUCOSA	MUCOSA
AM	Middle Purus	Boca do Acre	2009-11-25	2009	11 a 20	M	Extractivist	Agricultural, forestry, hunting and fishing workers	UNREALIZED	UNREALIZED	UNREALIZED	CUTANEOUS	CUTANEOUS
AM	Middle Purus	Boca do Acre	2009-03-25	2009	41 a 50	M	SR	SR	POSITIVE	UNREALIZED	UNREALIZED	CUTANEOUS	CUTANEOUS
AM	Middle Purus	Boca do Acre	2009-02-19	2009	21 a 30	M	SR	SR	POSITIVE	UNREALIZED	UNREALIZED	CUTANEOUS	CUTANEOUS
AM	Middle Purus	Boca do Acre	2009-02-13	2009	31 a 40	M	SR	SR	POSITIVE	UNREALIZED	UNREALIZED	CUTANEOUS	CUTANEOUS
AM	Middle Purus	Boca do Acre	2009-05-26	2009	11 a 20	M	SR	SR	POSITIVE	UNREALIZED	UNREALIZED	MUCOSA	CUTANEOUS
AM	Middle Purus	Boca do Acre	2009-06-07	2009	21 a 30	M	SR	SR	POSITIVE	UNREALIZED	UNREALIZED	CUTANEOUS	CUTANEOUS
AM	Middle Purus	Boca do Acre	2009-06-22	2009	31 a 40	M	SR	SR	POSITIVE	UNREALIZED	UNREALIZED	CUTANEOUS	CUTANEOUS
AM	Middle Purus	Boca do Acre	2009-05-01	2009	11 a 20	M	SR	SR	UNREALIZED	POSITIVE	UNREALIZED	CUTANEOUS	MUCOSA
AM	Middle Purus	Boca do Acre	2010-05-01	2010	0 a 10	M	under age	under age	UNREALIZED	UNREALIZED	UNREALIZED	CUTANEOUS	CUTANEOUS
AM	Middle Purus	Boca do Acre	2010-10-03	2010	31 a 40	M	SR	SR	POSITIVE	UNREALIZED	UNREALIZED	CUTANEOUS	CUTANEOUS
AM	Middle Purus	Boca do Acre	2010-03-19	2010	21 a 30	M	SR	SR	POSITIVE	UNREALIZED	UNREALIZED	CUTANEOUS	CUTANEOUS
AM	Middle Purus	Boca do Acre	2010-04-13	2010	11 a 20	M	SR	SR	UNREALIZED	UNREALIZED	UNREALIZED	CUTANEOUS	CUTANEOUS
AM	Middle Purus	Boca do Acre	2010-04-22	2010	21 a 30	M	SR	SR	UNREALIZED	UNREALIZED	UNREALIZED	CUTANEOUS	CUTANEOUS
AM	Middle Purus	Boca do Acre	2010-04-29	2010	51 a 60	M	SR	SR	POSITIVE	UNREALIZED	UNREALIZED	CUTANEOUS	CUTANEOUS
AM	Middle Purus	Boca do Acre	2010-05-04	2010	21 a 30	F	SR	SR	POSITIVE	UNREALIZED	UNREALIZED	CUTANEOUS	MUCOSA
AM	Middle Purus	Boca do Acre	2010-12-04	2010	11 a 20	M	SR	SR	UNREALIZED	POSITIVE	UNREALIZED	CUTANEOUS	MUCOSA
AM	Middle Purus	Boca do Acre	2010-12-04	2010	21 a 30	F	SR	SR	UNREALIZED	POSITIVE	UNREALIZED	CUTANEOUS	MUCOSA
AM	Middle Purus	Boca do Acre	2010-04-20	2010	51 a 60	M	SR	SR	POSITIVE	UNREALIZED	UNREALIZED	CUTANEOUS	CUTANEOUS
AM	Middle Purus	Boca do Acre	2010-05-05	2010	21 a 30	M	SR	SR	POSITIVE	UNREALIZED	UNREALIZED	CUTANEOUS	CUTANEOUS
AM	Middle Purus	Boca do Acre	2010-05-19	2010	11 a 20	M	SR	SR	POSITIVE	UNREALIZED	UNREALIZED	CUTANEOUS	CUTANEOUS
AM	Middle Purus	Boca do Acre	2010-05-18	2010	> 60	M	SR	SR	UNREALIZED	POSITIVE	UNREALIZED	CUTANEOUS	MUCOSA
AM	Middle Purus	Boca do Acre	2010-06-05	2010	11 a 20	M	SR	SR	UNREALIZED	UNREALIZED	UNREALIZED	CUTANEOUS	CUTANEOUS
AM	Middle Purus	Boca do Acre	2010-05-18	2010	11 a 20	M	SR	SR	POSITIVE	UNREALIZED	UNREALIZED	CUTANEOUS	CUTANEOUS
AM	Middle Purus	Boca do Acre	2010-10-06	2010	31 a 40	M	SR	SR	POSITIVE	UNREALIZED	UNREALIZED	CUTANEOUS	CUTANEOUS
AM	Middle Purus	Boca do Acre	2010-10-06	2010	11 a 20	M	SR	SR	POSITIVE	UNREALIZED	UNREALIZED	CUTANEOUS	CUTANEOUS
AM	Middle Purus	Boca do Acre	2010-07-19	2010	11 a 20	M	SR	SR	POSITIVE	UNREALIZED	UNREALIZED	CUTANEOUS	CUTANEOUS
AM	Middle Purus	Boca do Acre	2010-07-15	2010	11 a 20	M	industry and Commerce	industry and production of goods	UNREALIZED	POSITIVE	UNREALIZED	CUTANEOUS	MUCOSA
AM	Middle Purus	Boca do Acre	2010-07-07	2010	21 a 30	M	SR	SR	POSITIVE	UNREALIZED	UNREALIZED	CUTANEOUS	CUTANEOUS
AM	Middle Purus	Boca do Acre	2010-07-13	2010	11 a 20	M	industry and Commerce	industry and production of goods	POSITIVE	UNREALIZED	UNREALIZED	CUTANEOUS	CUTANEOUS
AM	Middle Purus	Boca do Acre	2010-07-14	2010	11 a 20	M	SR	SR	UNREALIZED	UNREALIZED	UNREALIZED	CUTANEOUS	CUTANEOUS
AM	Middle Purus	Boca do Acre	2010-07-22	2010	21 a 30	M	SR	SR	UNREALIZED	POSITIVE	UNREALIZED	CUTANEOUS	MUCOSA
AM	Middle Purus	Boca do Acre	2010-07-20	2010	21 a 30	M	SR	SR	UNREALIZED	POSITIVE	UNREALIZED	CUTANEOUS	MUCOSA
AM	Middle Purus	Boca do Acre	2010-07-28	2010	41 a 50	M	SR	SR	POSITIVE	UNREALIZED	UNREALIZED	CUTANEOUS	CUTANEOUS
AM	Middle Purus	Boca do Acre	2010-07-29	2010	11 a 20	M	industry and Commerce	industry and production of goods	POSITIVE	UNREALIZED	UNREALIZED	MUCOSA	CUTANEOUS
AM	Middle Purus	Boca do Acre	2010-08-31	2010	21 a 30	M	SR	SR	POSITIVE	UNREALIZED	UNREALIZED	CUTANEOUS	CUTANEOUS
AM	Middle Purus	Boca do Acre	2010-11-08	2010	41 a 50	M	SR	SR	UNREALIZED	UNREALIZED	UNREALIZED	CUTANEOUS	CUTANEOUS
AM	Middle Purus	Boca do Acre	2010-08-20	2010	0 a 10	M	under age	under age	UNREALIZED	UNREALIZED	UNREALIZED	CUTANEOUS	CUTANEOUS
AM	Middle Purus	Boca do Acre	2010-08-26	2010	41 a 50	M	SR	SR	POSITIVE	UNREALIZED	UNREALIZED	CUTANEOUS	CUTANEOUS
AM	Middle Purus	Boca do Acre	2010-08-24	2010	11 a 20	M	SR	SR	UNREALIZED	UNREALIZED	UNREALIZED	CUTANEOUS	CUTANEOUS
AM	Middle Purus	Boca do Acre	2010-04-08	2010	11 a 20	F	industry and Commerce	industry and production of goods	POSITIVE	UNREALIZED	UNREALIZED	MUCOSA	CUTANEOUS
AM	Middle Purus	Boca do Acre	2010-08-24	2010	0 a 10	M	under age	under age	POSITIVE	UNREALIZED	UNREALIZED	CUTANEOUS	CUTANEOUS
AM	Middle Purus	Boca do Acre	2010-09-14	2010	0 a 10	M	under age	under age	UNREALIZED	UNREALIZED	UNREALIZED	CUTANEOUS	CUTANEOUS
AM	Middle Purus	Boca do Acre	2010-09-15	2010	11 a 20	M	SR	SR	UNREALIZED	UNREALIZED	UNREALIZED	CUTANEOUS	CUTANEOUS
AM	Middle Purus	Boca do Acre	2010-10-14	2010	21 a 30	F	SR	SR	UNREALIZED	POSITIVE	UNREALIZED	CUTANEOUS	CUTANEOUS
AM	Middle Purus	Boca do Acre	2010-11-16	2010	21 a 30	F	SR	SR	POSITIVE	UNREALIZED	UNREALIZED	CUTANEOUS	MUCOSA
AM	Middle Purus	Boca do Acre	2010-09-11	2010	21 a 30	M	SR	SR	POSITIVE	UNREALIZED	UNREALIZED	CUTANEOUS	CUTANEOUS
AM	Middle Purus	Boca do Acre	2010-09-12	2010	41 a 50	M	SR	SR	POSITIVE	UNREALIZED	UNREALIZED	MUCOSA	CUTANEOUS
AC	Upper Purus	Brasiléia	2001-01-01	2001	11 a 20	M	industry and Commerce	industry and production of goods	UNREALIZED	UNREALIZED	UNREALIZED	MUCOSA	CUTANEOUS
AC	Upper Purus	Brasiléia	2001-01-01	2001	31 a 40	M	SR	SR	UNREALIZED	UNREALIZED	UNREALIZED	CUTANEOUS	CUTANEOUS
AC	Upper Purus	Brasiléia	2001-01-01	2001	31 a 40	M	Extractivist	Agricultural, forestry, hunting and fishing workers	UNREALIZED	UNREALIZED	UNREALIZED	MUCOSA	MUCOSA
AC	Upper Purus	Brasiléia	2001-01-01	2001	> 60	M	SR	SR	UNREALIZED	UNREALIZED	UNREALIZED	MUCOSA	CUTANEOUS
AC	Upper Purus	Brasiléia	2001-01-01	2001	21 a 30	M	SR	SR	UNREALIZED	UNREALIZED	UNREALIZED	MUCOSA	CUTANEOUS
AC	Upper Purus	Brasiléia	2001-01-04	2001	51 a 60	M	Extractivist	Agricultural, forestry, hunting and fishing workers	SR	POSITIVE	UNREALIZED	CUTANEOUS	CUTANEOUS
AC	Upper Purus	Brasiléia	2001-01-05	2001	21 a 30	F	industry and Commerce	industry and production of goods	UNREALIZED	UNREALIZED	UNREALIZED	MUCOSA	CUTANEOUS
AC	Upper Purus	Brasiléia	2001-01-08	2001	21 a 30	F	industry and Commerce	industry and production of goods	SR	POSITIVE	UNREALIZED	CUTANEOUS	CUTANEOUS
AC	Upper Purus	Brasiléia	2001-01-19	2001	11 a 20	F	SR	SR	SR	SR	UNREALIZED	SR	CUTANEOUS
AC	Upper Purus	Brasiléia	2001-01-19	2001	11 a 20	F	industry and Commerce	industry and production of goods	UNREALIZED	POSITIVE	UNREALIZED	CUTANEOUS	MUCOSA
AC	Upper Purus	Brasiléia	2001-02-02	2001	11 a 20	M	Extractivist	Agricultural, forestry, hunting and fishing workers	UNREALIZED	UNREALIZED	UNREALIZED	CUTANEOUS	CUTANEOUS
AC	Upper Purus	Brasiléia	2001-03-05	2001	31 a 40	M	SR	SR	UNREALIZED	UNREALIZED	UNREALIZED	SR	CUTANEOUS
AC	Upper Purus	Brasiléia	2001-03-08	2001	41 a 50	M	Extractivist	Agricultural, forestry, hunting and fishing workers	UNREALIZED	POSITIVE	UNREALIZED	SR	CUTANEOUS
AC	Upper Purus	Brasiléia	2001-03-09	2001	41 a 50	F	SR	SR	UNREALIZED	POSITIVE	UNREALIZED	SR	CUTANEOUS
AC	Upper Purus	Brasiléia	2001-03-28	2001	21 a 30	F	industry and Commerce	industry and production of goods	UNREALIZED	UNREALIZED	UNREALIZED	CUTANEOUS	CUTANEOUS
AC	Upper Purus	Brasiléia	2001-03-30	2001	11 a 20	M	SR	SR	UNREALIZED	UNREALIZED	UNREALIZED	CUTANEOUS	CUTANEOUS
AC	Upper Purus	Brasiléia	2001-04-01	2001	11 a 20	M	Extractivist	Agricultural, forestry, hunting and fishing workers	UNREALIZED	POSITIVE	UNREALIZED	CUTANEOUS	CUTANEOUS
AC	Upper Purus	Brasiléia	2001-04-01	2001	11 a 20	M	SR	SR	UNREALIZED	UNREALIZED	UNREALIZED	CUTANEOUS	CUTANEOUS
AC	Upper Purus	Brasiléia	2001-04-01	2001	41 a 50	F	SR	SR	UNREALIZED	UNREALIZED	UNREALIZED	MUCOSA	CUTANEOUS
AC	Upper Purus	Brasiléia	2001-04-04	2001	11 a 20	M	Extractivist	Agricultural, forestry, hunting and fishing workers	SR	POSITIVE	UNREALIZED	SR	CUTANEOUS
AC	Upper Purus	Brasiléia	2001-05-02	2001	> 60	F	SR	SR	UNREALIZED	UNREALIZED	UNREALIZED	SR	CUTANEOUS
AC	Upper Purus	Brasiléia	2001-05-03	2001	0 a 10	F	under age	under age	UNREALIZED	UNREALIZED	UNREALIZED	CUTANEOUS	CUTANEOUS
AC	Upper Purus	Brasiléia	2001-05-11	2001	0 a 10	M	under age	under age	UNREALIZED	SR	UNREALIZED	SR	CUTANEOUS
AC	Upper Purus	Brasiléia	2001-05-18	2001	21 a 30	F	industry and Commerce	industry and production of goods	UNREALIZED	UNREALIZED	UNREALIZED	CUTANEOUS	CUTANEOUS
AC	Upper Purus	Brasiléia	2001-05-23	2001	31 a 40	F	industry and Commerce	industry and production of goods	UNREALIZED	POSITIVE	UNREALIZED	CUTANEOUS	CUTANEOUS
AC	Upper Purus	Brasiléia	2001-05-28	2001	11 a 20	M	Extractivist	Agricultural, forestry, hunting and fishing workers	UNREALIZED	SR	UNREALIZED	CUTANEOUS	CUTANEOUS
AC	Upper Purus	Brasiléia	2001-05-29	2001	0 a 10	M	under age	under age	SR	POSITIVE	UNREALIZED	CUTANEOUS	MUCOSA
AC	Upper Purus	Brasiléia	2001-05-30	2001	> 60	F	Extractivist	Agricultural, forestry, hunting and fishing workers	SR	SR	UNREALIZED	CUTANEOUS	CUTANEOUS
AC	Upper Purus	Brasiléia	2001-06-01	2001	11 a 20	M	Extractivist	Agricultural, forestry, hunting and fishing workers	SR	SR	UNREALIZED	SR	CUTANEOUS
AC	Upper Purus	Brasiléia	2001-06-01	2001	21 a 30	F	SR	SR	UNREALIZED	POSITIVE	UNREALIZED	CUTANEOUS	CUTANEOUS
AC	Upper Purus	Brasiléia	2001-06-01	2001	41 a 50	M	Extractivist	Agricultural, forestry, hunting and fishing workers	UNREALIZED	POSITIVE	UNREALIZED	CUTANEOUS	CUTANEOUS
AC	Upper Purus	Brasiléia	2001-06-01	2001	21 a 30	F	Extractivist	Agricultural, forestry, hunting and fishing workers	UNREALIZED	UNREALIZED	UNREALIZED	MUCOSA	CUTANEOUS
AC	Upper Purus	Brasiléia	2001-06-07	2001	41 a 50	M	SR	SR	SR	SR	UNREALIZED	SR	CUTANEOUS
AC	Upper Purus	Brasiléia	2001-06-13	2001	11 a 20	F	industry and Commerce	industry and production of goods	SR	SR	UNREALIZED	CUTANEOUS	CUTANEOUS
AC	Upper Purus	Brasiléia	2001-06-21	2001	21 a 30	M	Extractivist	Agricultural, forestry, hunting and fishing workers	SR	SR	UNREALIZED	CUTANEOUS	MUCOSA
AC	Upper Purus	Brasiléia	2001-06-22	2001	11 a 20	M	Extractivist	Agricultural, forestry, hunting and fishing workers	SR	SR	UNREALIZED	CUTANEOUS	CUTANEOUS
AC	Upper Purus	Brasiléia	2001-07-01	2001	0 a 10	M	under age	under age	UNREALIZED	POSITIVE	UNREALIZED	MUCOSA	CUTANEOUS
AC	Upper Purus	Brasiléia	2001-07-01	2001	21 a 30	M	SR	SR	UNREALIZED	UNREALIZED	UNREALIZED	MUCOSA	CUTANEOUS
AC	Upper Purus	Brasiléia	2001-07-01	2001	41 a 50	F	Extractivist	Agricultural, forestry, hunting and fishing workers	UNREALIZED	UNREALIZED	UNREALIZED	MUCOSA	CUTANEOUS
AC	Upper Purus	Brasiléia	2001-07-01	2001	11 a 20	F	Extractivist	Agricultural, forestry, hunting and fishing workers	UNREALIZED	UNREALIZED	UNREALIZED	MUCOSA	MUCOSA
AC	Upper Purus	Brasiléia	2001-07-05	2001	0 a 10	F	under age	under age	UNREALIZED	NEGATIVE	UNREALIZED	CUTANEOUS	CUTANEOUS
AC	Upper Purus	Brasiléia	2001-07-16	2001	41 a 50	M	soldier	soldier	SR	POSITIVE	UNREALIZED	MUCOSA	CUTANEOUS
AC	Upper Purus	Brasiléia	2001-07-17	2001	41 a 50	F	Extractivist	Agricultural, forestry, hunting and fishing workers	UNREALIZED	POSITIVE	UNREALIZED	CUTANEOUS	MUCOSA
AC	Upper Purus	Brasiléia	2001-07-23	2001	11 a 20	F	industry and Commerce	industry and production of goods	UNREALIZED	UNREALIZED	UNREALIZED	CUTANEOUS	CUTANEOUS
AC	Upper Purus	Brasiléia	2001-07-26	2001	11 a 20	F	industry and Commerce	industry and production of goods	UNREALIZED	UNREALIZED	UNREALIZED	CUTANEOUS	CUTANEOUS
AC	Upper Purus	Brasiléia	2001-07-27	2001	> 60	F	SR	SR	UNREALIZED	POSITIVE	UNREALIZED	CUTANEOUS	CUTANEOUS
AC	Upper Purus	Brasiléia	2001-08-02	2001	31 a 40	F	SR	SR	UNREALIZED	SR	UNREALIZED	SR	CUTANEOUS
AC	Upper Purus	Brasiléia	2001-08-15	2001	41 a 50	M	administrative agent	administrative agent	UNREALIZED	POSITIVE	UNREALIZED	SR	CUTANEOUS
AC	Upper Purus	Brasiléia	2001-08-21	2001	> 60	M	Service providers	Repair and maintenance workers	UNREALIZED	POSITIVE	UNREALIZED	CUTANEOUS	CUTANEOUS
AC	Upper Purus	Brasiléia	2001-08-22	2001	21 a 30	M	soldier	soldier	UNREALIZED	POSITIVE	UNREALIZED	CUTANEOUS	CUTANEOUS
AC	Upper Purus	Brasiléia	2001-08-22	2001	0 a 10	M	under age	under age	UNREALIZED	POSITIVE	UNREALIZED	CUTANEOUS	CUTANEOUS
AC	Upper Purus	Brasiléia	2001-09-11	2001	> 60	M	Extractivist	Agricultural, forestry, hunting and fishing workers	UNREALIZED	UNREALIZED	UNREALIZED	SR	CUTANEOUS
AC	Upper Purus	Brasiléia	2001-09-11	2001	21 a 30	M	Service providers	Repair and maintenance workers	UNREALIZED	UNREALIZED	UNREALIZED	CUTANEOUS	CUTANEOUS
AC	Upper Purus	Brasiléia	2001-09-11	2001	11 a 20	F	Extractivist	Agricultural, forestry, hunting and fishing workers	SR	SR	UNREALIZED	SR	CUTANEOUS
AC	Upper Purus	Brasiléia	2001-09-19	2001	11 a 20	M	Technician	administrative agent	POSITIVE	POSITIVE	UNREALIZED	CUTANEOUS	CUTANEOUS
AC	Upper Purus	Brasiléia	2001-09-19	2001	11 a 20	F	Extractivist	Agricultural, forestry, hunting and fishing workers	POSITIVE	SR	UNREALIZED	CUTANEOUS	CUTANEOUS
AC	Upper Purus	Brasiléia	2001-10-01	2001	0 a 10	M	under age	under age	UNREALIZED	POSITIVE	UNREALIZED	CUTANEOUS	CUTANEOUS
AC	Upper Purus	Brasiléia	2001-10-01	2001	11 a 20	M	Extractivist	Agricultural, forestry, hunting and fishing workers	UNREALIZED	POSITIVE	UNREALIZED	CUTANEOUS	CUTANEOUS
AC	Upper Purus	Brasiléia	2001-10-01	2001	51 a 60	F	SR	SR	UNREALIZED	POSITIVE	UNREALIZED	CUTANEOUS	CUTANEOUS
AC	Upper Purus	Brasiléia	2001-10-01	2001	21 a 30	M	Extractivist	Agricultural, forestry, hunting and fishing workers	UNREALIZED	POSITIVE	UNREALIZED	CUTANEOUS	CUTANEOUS
AC	Upper Purus	Brasiléia	2001-10-11	2001	31 a 40	M	Extractivist	Agricultural, forestry, hunting and fishing workers	UNREALIZED	UNREALIZED	UNREALIZED	SR	CUTANEOUS
AC	Upper Purus	Brasiléia	2001-11-05	2001	31 a 40	M	industry and Commerce	industry and production of goods	NEGATIVE	POSITIVE	UNREALIZED	MUCOSA	CUTANEOUS
AC	Upper Purus	Brasiléia	2001-11-07	2001	31 a 40	M	soldier	soldier	SR	SR	UNREALIZED	SR	CUTANEOUS
AC	Upper Purus	Brasiléia	2001-11-07	2001	21 a 30	M	Extractivist	Agricultural, forestry, hunting and fishing workers	SR	SR	UNREALIZED	CUTANEOUS	CUTANEOUS
AC	Upper Purus	Brasiléia	2001-12-04	2001	11 a 20	M	SR	SR	POSITIVE	POSITIVE	UNREALIZED	CUTANEOUS	CUTANEOUS
AC	Upper Purus	Brasiléia	2001-12-04	2001	41 a 50	M	Extractivist	Agricultural, forestry, hunting and fishing workers	UNREALIZED	UNREALIZED	UNREALIZED	MUCOSA	CUTANEOUS
AC	Upper Purus	Brasiléia	2001-12-10	2001	51 a 60	F	soldier	soldier	POSITIVE	POSITIVE	UNREALIZED	MUCOSA	MUCOSA
AC	Upper Purus	Brasiléia	2001-12-10	2001	21 a 30	M	Extractivist	Agricultural, forestry, hunting and fishing workers	POSITIVE	POSITIVE	UNREALIZED	CUTANEOUS	CUTANEOUS
AC	Upper Purus	Brasiléia	2001-12-13	2001	11 a 20	F	industry and Commerce	industry and production of goods	POSITIVE	POSITIVE	UNREALIZED	MUCOSA	MUCOSA
AC	Upper Purus	Brasiléia	2002-01-03	2002	> 60	M	industry and Commerce	industry and production of goods	UNREALIZED	NEGATIVE	UNREALIZED	CUTANEOUS	CUTANEOUS
AC	Upper Purus	Brasiléia	2002-01-04	2002	21 a 30	M	Extractivist	Agricultural, forestry, hunting and fishing workers	UNREALIZED	POSITIVE	UNREALIZED	CUTANEOUS	CUTANEOUS
AC	Upper Purus	Brasiléia	2002-01-08	2002	0 a 10	M	under age	under age	UNREALIZED	POSITIVE	UNREALIZED	CUTANEOUS	CUTANEOUS
AC	Upper Purus	Brasiléia	2002-01-11	2002	11 a 20	F	Extractivist	Agricultural, forestry, hunting and fishing workers	UNREALIZED	NEGATIVE	UNREALIZED	CUTANEOUS	MUCOSA
AC	Upper Purus	Brasiléia	2002-01-18	2002	21 a 30	F	Extractivist	Agricultural, forestry, hunting and fishing workers	UNREALIZED	POSITIVE	UNREALIZED	CUTANEOUS	CUTANEOUS
AC	Upper Purus	Brasiléia	2002-01-21	2002	41 a 50	F	SR	SR	UNREALIZED	NEGATIVE	UNREALIZED	MUCOSA	MUCOSA
AC	Upper Purus	Brasiléia	2002-01-23	2002	11 a 20	M	Extractivist	Agricultural, forestry, hunting and fishing workers	UNREALIZED	POSITIVE	UNREALIZED	CUTANEOUS	CUTANEOUS
AC	Upper Purus	Brasiléia	2002-01-24	2002	11 a 20	M	Extractivist	Agricultural, forestry, hunting and fishing workers	UNREALIZED	POSITIVE	UNREALIZED	MUCOSA	MUCOSA
AC	Upper Purus	Brasiléia	2002-01-24	2002	11 a 20	M	Extractivist	Agricultural, forestry, hunting and fishing workers	UNREALIZED	POSITIVE	UNREALIZED	MUCOSA	MUCOSA
AC	Upper Purus	Brasiléia	2002-02-08	2002	21 a 30	F	Extractivist	Agricultural, forestry, hunting and fishing workers	UNREALIZED	POSITIVE	UNREALIZED	CUTANEOUS	CUTANEOUS
AC	Upper Purus	Brasiléia	2002-02-15	2002	0 a 10	F	under age	under age	UNREALIZED	POSITIVE	UNREALIZED	MUCOSA	MUCOSA
AC	Upper Purus	Brasiléia	2002-02-25	2002	21 a 30	F	SR	SR	UNREALIZED	POSITIVE	UNREALIZED	CUTANEOUS	CUTANEOUS
AC	Upper Purus	Brasiléia	2002-03-01	2002	51 a 60	M	Extractivist	Agricultural, forestry, hunting and fishing workers	UNREALIZED	POSITIVE	UNREALIZED	CUTANEOUS	MUCOSA
AC	Upper Purus	Brasiléia	2002-03-07	2002	> 60	F	industry and Commerce	industry and production of goods	UNREALIZED	POSITIVE	UNREALIZED	CUTANEOUS	CUTANEOUS
AC	Upper Purus	Brasiléia	2002-03-13	2002	31 a 40	M	Extractivist	Agricultural, forestry, hunting and fishing workers	UNREALIZED	POSITIVE	UNREALIZED	CUTANEOUS	MUCOSA
AC	Upper Purus	Brasiléia	2002-03-16	2002	0 a 10	F	under age	under age	POSITIVE	POSITIVE	UNREALIZED	CUTANEOUS	CUTANEOUS
AC	Upper Purus	Brasiléia	2002-03-19	2002	51 a 60	M	Extractivist	Agricultural, forestry, hunting and fishing workers	SR	NEGATIVE	SR	CUTANEOUS	CUTANEOUS
AC	Upper Purus	Brasiléia	2002-03-19	2002	11 a 20	F	industry and Commerce	industry and production of goods	SR	POSITIVE	SR	CUTANEOUS	CUTANEOUS
AC	Upper Purus	Brasiléia	2002-04-05	2002	31 a 40	F	Extractivist	Agricultural, forestry, hunting and fishing workers	UNREALIZED	POSITIVE	UNREALIZED	CUTANEOUS	MUCOSA
AC	Upper Purus	Brasiléia	2002-04-05	2002	0 a 10	M	under age	under age	UNREALIZED	POSITIVE	UNREALIZED	CUTANEOUS	CUTANEOUS
AC	Upper Purus	Brasiléia	2002-05-13	2002	51 a 60	M	SR	SR	UNREALIZED	POSITIVE	UNREALIZED	MUCOSA	CUTANEOUS
AC	Upper Purus	Brasiléia	2002-05-16	2002	31 a 40	M	Extractivist	Agricultural, forestry, hunting and fishing workers	UNREALIZED	UNREALIZED	UNREALIZED	CUTANEOUS	CUTANEOUS
AC	Upper Purus	Brasiléia	2002-05-16	2002	31 a 40	M	SR	SR	UNREALIZED	POSITIVE	NOT COMPATIBLE	CUTANEOUS	CUTANEOUS
AC	Upper Purus	Brasiléia	2002-05-17	2002	51 a 60	F	industry and Commerce	industry and production of goods	UNREALIZED	POSITIVE	UNREALIZED	CUTANEOUS	CUTANEOUS
AC	Upper Purus	Brasiléia	2002-05-29	2002	11 a 20	F	industry and Commerce	industry and production of goods	UNREALIZED	POSITIVE	UNREALIZED	CUTANEOUS	CUTANEOUS
AC	Upper Purus	Brasiléia	2002-05-31	2002	0 a 10	F	under age	under age	UNREALIZED	POSITIVE	UNREALIZED	CUTANEOUS	CUTANEOUS
AC	Upper Purus	Brasiléia	2002-06-10	2002	31 a 40	M	Extractivist	Agricultural, forestry, hunting and fishing workers	NEGATIVE	NEGATIVE	UNREALIZED	CUTANEOUS	CUTANEOUS
AC	Upper Purus	Brasiléia	2002-06-10	2002	21 a 30	M	industry and Commerce	industry and production of goods	NEGATIVE	POSITIVE	UNREALIZED	CUTANEOUS	CUTANEOUS
AC	Upper Purus	Brasiléia	2002-06-10	2002	11 a 20	F	industry and Commerce	industry and production of goods	NEGATIVE	POSITIVE	UNREALIZED	MUCOSA	MUCOSA
AC	Upper Purus	Brasiléia	2002-06-10	2002	11 a 20	F	industry and Commerce	industry and production of goods	NEGATIVE	POSITIVE	UNREALIZED	MUCOSA	MUCOSA
AC	Upper Purus	Brasiléia	2002-06-10	2002	21 a 30	M	Extractivist	Agricultural, forestry, hunting and fishing workers	NEGATIVE	POSITIVE	UNREALIZED	CUTANEOUS	MUCOSA
AC	Upper Purus	Brasiléia	2002-07-09	2002	11 a 20	F	industry and Commerce	industry and production of goods	POSITIVE	UNREALIZED	UNREALIZED	CUTANEOUS	CUTANEOUS
AC	Upper Purus	Brasiléia	2002-07-11	2002	21 a 30	F	industry and Commerce	industry and production of goods	UNREALIZED	POSITIVE	UNREALIZED	CUTANEOUS	CUTANEOUS
AC	Upper Purus	Brasiléia	2002-07-22	2002	11 a 20	M	industry and Commerce	industry and production of goods	UNREALIZED	UNREALIZED	UNREALIZED	CUTANEOUS	MUCOSA
AC	Upper Purus	Brasiléia	2002-07-31	2002	11 a 20	F	Extractivist	Agricultural, forestry, hunting and fishing workers	UNREALIZED	POSITIVE	UNREALIZED	CUTANEOUS	MUCOSA
AC	Upper Purus	Brasiléia	2002-08-07	2002	0 a 10	F	under age	under age	UNREALIZED	POSITIVE	UNREALIZED	CUTANEOUS	CUTANEOUS
AC	Upper Purus	Brasiléia	2002-08-22	2002	> 60	M	SR	SR	POSITIVE	UNREALIZED	UNREALIZED	CUTANEOUS	CUTANEOUS
AC	Upper Purus	Brasiléia	2002-08-23	2002	41 a 50	M	Extractivist	Agricultural, forestry, hunting and fishing workers	UNREALIZED	POSITIVE	UNREALIZED	CUTANEOUS	CUTANEOUS
AC	Upper Purus	Brasiléia	2002-08-28	2002	11 a 20	M	soldier	soldier	UNREALIZED	POSITIVE	POSITIVE	CUTANEOUS	MUCOSA
AC	Upper Purus	Brasiléia	2002-09-06	2002	21 a 30	M	industry and Commerce	industry and production of goods	POSITIVE	UNREALIZED	UNREALIZED	CUTANEOUS	CUTANEOUS
AC	Upper Purus	Brasiléia	2002-09-20	2002	21 a 30	F	Extractivist	Agricultural, forestry, hunting and fishing workers	POSITIVE	UNREALIZED	UNREALIZED	CUTANEOUS	CUTANEOUS
AC	Upper Purus	Brasiléia	2002-10-10	2002	41 a 50	F	industry and Commerce	industry and production of goods	UNREALIZED	POSITIVE	UNREALIZED	CUTANEOUS	CUTANEOUS
AC	Upper Purus	Brasiléia	2002-10-10	2002	> 60	M	Extractivist	Agricultural, forestry, hunting and fishing workers	UNREALIZED	POSITIVE	UNREALIZED	CUTANEOUS	CUTANEOUS
AC	Upper Purus	Brasiléia	2002-10-11	2002	21 a 30	M	Technician	administrative agent	UNREALIZED	POSITIVE	UNREALIZED	CUTANEOUS	CUTANEOUS
AC	Upper Purus	Brasiléia	2002-10-16	2002	21 a 30	M	Extractivist	Agricultural, forestry, hunting and fishing workers	UNREALIZED	POSITIVE	UNREALIZED	CUTANEOUS	CUTANEOUS
AC	Upper Purus	Brasiléia	2002-10-16	2002	21 a 30	M	SR	SR	UNREALIZED	POSITIVE	UNREALIZED	CUTANEOUS	CUTANEOUS
AC	Upper Purus	Brasiléia	2002-10-18	2002	41 a 50	F	Extractivist	Agricultural, forestry, hunting and fishing workers	UNREALIZED	POSITIVE	UNREALIZED	CUTANEOUS	MUCOSA
AC	Upper Purus	Brasiléia	2002-10-21	2002	31 a 40	M	SR	SR	UNREALIZED	POSITIVE	UNREALIZED	CUTANEOUS	CUTANEOUS
AC	Upper Purus	Brasiléia	2002-10-21	2002	21 a 30	M	Extractivist	Agricultural, forestry, hunting and fishing workers	POSITIVE	UNREALIZED	UNREALIZED	CUTANEOUS	CUTANEOUS
AC	Upper Purus	Brasiléia	2002-10-29	2002	11 a 20	F	Extractivist	Agricultural, forestry, hunting and fishing workers	POSITIVE	UNREALIZED	UNREALIZED	CUTANEOUS	CUTANEOUS
AC	Upper Purus	Brasiléia	2002-10-30	2002	11 a 20	M	industry and Commerce	industry and production of goods	POSITIVE	UNREALIZED	UNREALIZED	CUTANEOUS	CUTANEOUS
AC	Upper Purus	Brasiléia	2002-11-01	2002	41 a 50	M	Extractivist	Agricultural, forestry, hunting and fishing workers	UNREALIZED	POSITIVE	UNREALIZED	CUTANEOUS	CUTANEOUS
AC	Upper Purus	Brasiléia	2002-11-06	2002	11 a 20	M	Extractivist	Agricultural, forestry, hunting and fishing workers	UNREALIZED	POSITIVE	UNREALIZED	CUTANEOUS	CUTANEOUS
AC	Upper Purus	Brasiléia	2002-11-08	2002	0 a 10	M	under age	under age	POSITIVE	UNREALIZED	UNREALIZED	CUTANEOUS	CUTANEOUS
AC	Upper Purus	Brasiléia	2002-11-14	2002	41 a 50	M	SR	SR	UNREALIZED	POSITIVE	UNREALIZED	CUTANEOUS	CUTANEOUS
AC	Upper Purus	Brasiléia	2002-11-19	2002	31 a 40	F	industry and Commerce	industry and production of goods	POSITIVE	UNREALIZED	UNREALIZED	CUTANEOUS	CUTANEOUS
AC	Upper Purus	Brasiléia	2002-11-21	2002	> 60	F	Extractivist	Agricultural, forestry, hunting and fishing workers	POSITIVE	UNREALIZED	UNREALIZED	CUTANEOUS	CUTANEOUS
AC	Upper Purus	Brasiléia	2002-11-21	2002	11 a 20	F	Extractivist	Agricultural, forestry, hunting and fishing workers	POSITIVE	UNREALIZED	UNREALIZED	CUTANEOUS	CUTANEOUS
AC	Upper Purus	Brasiléia	2003-01-06	2003	0 a 10	M	under age	under age	POSITIVE	UNREALIZED	UNREALIZED	CUTANEOUS	CUTANEOUS
AC	Upper Purus	Brasiléia	2003-01-20	2003	0 a 10	F	under age	under age	POSITIVE	UNREALIZED	UNREALIZED	CUTANEOUS	CUTANEOUS
AC	Upper Purus	Brasiléia	2003-01-28	2003	0 a 10	M	under age	under age	POSITIVE	UNREALIZED	NOT COMPATIBLE	CUTANEOUS	CUTANEOUS
AC	Upper Purus	Brasiléia	2003-01-29	2003	51 a 60	M	Extractivist	Agricultural, forestry, hunting and fishing workers	UNREALIZED	POSITIVE	UNREALIZED	CUTANEOUS	CUTANEOUS
AC	Upper Purus	Brasiléia	2003-02-03	2003	11 a 20	M	SR	SR	POSITIVE	UNREALIZED	UNREALIZED	CUTANEOUS	CUTANEOUS
AC	Upper Purus	Brasiléia	2003-02-05	2003	31 a 40	F	Extractivist	Agricultural, forestry, hunting and fishing workers	POSITIVE	UNREALIZED	UNREALIZED	CUTANEOUS	CUTANEOUS
AC	Upper Purus	Brasiléia	2003-02-05	2003	0 a 10	M	under age	under age	POSITIVE	UNREALIZED	UNREALIZED	CUTANEOUS	CUTANEOUS
AC	Upper Purus	Brasiléia	2003-02-05	2003	31 a 40	F	SR	SR	UNREALIZED	POSITIVE	UNREALIZED	CUTANEOUS	MUCOSA
AC	Upper Purus	Brasiléia	2003-02-06	2003	11 a 20	F	Extractivist	Agricultural, forestry, hunting and fishing workers	UNREALIZED	POSITIVE	UNREALIZED	CUTANEOUS	MUCOSA
AC	Upper Purus	Brasiléia	2003-02-07	2003	0 a 10	M	under age	under age	UNREALIZED	POSITIVE	UNREALIZED	CUTANEOUS	MUCOSA
AC	Upper Purus	Brasiléia	2003-02-12	2003	21 a 30	M	Extractivist	Agricultural, forestry, hunting and fishing workers	UNREALIZED	POSITIVE	UNREALIZED	CUTANEOUS	CUTANEOUS
AC	Upper Purus	Brasiléia	2003-02-13	2003	11 a 20	M	Extractivist	Agricultural, forestry, hunting and fishing workers	NEGATIVE	POSITIVE	UNREALIZED	CUTANEOUS	CUTANEOUS
AC	Upper Purus	Brasiléia	2003-02-14	2003	0 a 10	F	under age	under age	UNREALIZED	POSITIVE	UNREALIZED	CUTANEOUS	CUTANEOUS
AC	Upper Purus	Brasiléia	2003-02-17	2003	41 a 50	M	Extractivist	Agricultural, forestry, hunting and fishing workers	POSITIVE	UNREALIZED	UNREALIZED	CUTANEOUS	CUTANEOUS
AC	Upper Purus	Brasiléia	2003-02-17	2003	> 60	M	Extractivist	Agricultural, forestry, hunting and fishing workers	UNREALIZED	POSITIVE	UNREALIZED	CUTANEOUS	MUCOSA
AC	Upper Purus	Brasiléia	2003-02-19	2003	0 a 10	F	under age	under age	UNREALIZED	POSITIVE	UNREALIZED	CUTANEOUS	CUTANEOUS
AC	Upper Purus	Brasiléia	2003-02-19	2003	21 a 30	F	Extractivist	Agricultural, forestry, hunting and fishing workers	UNREALIZED	POSITIVE	UNREALIZED	CUTANEOUS	MUCOSA
AC	Upper Purus	Brasiléia	2003-02-19	2003	21 a 30	F	Extractivist	Agricultural, forestry, hunting and fishing workers	POSITIVE	UNREALIZED	UNREALIZED	CUTANEOUS	CUTANEOUS
AC	Upper Purus	Brasiléia	2003-02-27	2003	41 a 50	M	Extractivist	Agricultural, forestry, hunting and fishing workers	POSITIVE	UNREALIZED	UNREALIZED	CUTANEOUS	CUTANEOUS
AC	Upper Purus	Brasiléia	2003-03-06	2003	0 a 10	F	under age	under age	UNREALIZED	POSITIVE	UNREALIZED	CUTANEOUS	CUTANEOUS
AC	Upper Purus	Brasiléia	2003-03-06	2003	11 a 20	F	SR	SR	SR	POSITIVE	UNREALIZED	CUTANEOUS	CUTANEOUS
AC	Upper Purus	Brasiléia	2003-03-06	2003	11 a 20	M	Extractivist	Agricultural, forestry, hunting and fishing workers	UNREALIZED	POSITIVE	UNREALIZED	CUTANEOUS	CUTANEOUS
AC	Upper Purus	Brasiléia	2003-03-06	2003	11 a 20	M	Extractivist	Agricultural, forestry, hunting and fishing workers	UNREALIZED	POSITIVE	UNREALIZED	CUTANEOUS	CUTANEOUS
AC	Upper Purus	Brasiléia	2003-03-06	2003	41 a 50	M	Extractivist	Agricultural, forestry, hunting and fishing workers	UNREALIZED	POSITIVE	UNREALIZED	CUTANEOUS	CUTANEOUS
AC	Upper Purus	Brasiléia	2003-03-07	2003	21 a 30	F	Extractivist	Agricultural, forestry, hunting and fishing workers	UNREALIZED	POSITIVE	UNREALIZED	CUTANEOUS	CUTANEOUS
AC	Upper Purus	Brasiléia	2003-03-10	2003	0 a 10	F	under age	under age	UNREALIZED	POSITIVE	UNREALIZED	CUTANEOUS	CUTANEOUS
AC	Upper Purus	Brasiléia	2003-03-12	2003	21 a 30	M	Extractivist	Agricultural, forestry, hunting and fishing workers	UNREALIZED	POSITIVE	UNREALIZED	CUTANEOUS	MUCOSA
AC	Upper Purus	Brasiléia	2003-03-12	2003	31 a 40	M	Extractivist	Agricultural, forestry, hunting and fishing workers	UNREALIZED	POSITIVE	UNREALIZED	CUTANEOUS	MUCOSA
AC	Upper Purus	Brasiléia	2003-03-13	2003	21 a 30	M	Extractivist	Agricultural, forestry, hunting and fishing workers	UNREALIZED	POSITIVE	UNREALIZED	CUTANEOUS	CUTANEOUS
AC	Upper Purus	Brasiléia	2003-03-14	2003	0 a 10	F	under age	under age	UNREALIZED	POSITIVE	NOT COMPATIBLE	CUTANEOUS	CUTANEOUS
AC	Upper Purus	Brasiléia	2003-03-14	2003	0 a 10	F	under age	under age	NEGATIVE	POSITIVE	UNREALIZED	CUTANEOUS	CUTANEOUS
AC	Upper Purus	Brasiléia	2003-03-14	2003	0 a 10	F	under age	under age	UNREALIZED	POSITIVE	UNREALIZED	CUTANEOUS	CUTANEOUS
AC	Upper Purus	Brasiléia	2003-03-19	2003	31 a 40	F	Extractivist	Agricultural, forestry, hunting and fishing workers	UNREALIZED	POSITIVE	UNREALIZED	CUTANEOUS	CUTANEOUS
AC	Upper Purus	Brasiléia	2003-03-19	2003	11 a 20	M	Extractivist	Agricultural, forestry, hunting and fishing workers	UNREALIZED	POSITIVE	UNREALIZED	CUTANEOUS	MUCOSA
AC	Upper Purus	Brasiléia	2003-03-19	2003	41 a 50	F	SR	SR	UNREALIZED	POSITIVE	UNREALIZED	CUTANEOUS	MUCOSA
AC	Upper Purus	Brasiléia	2003-03-20	2003	51 a 60	M	SR	SR	UNREALIZED	POSITIVE	UNREALIZED	CUTANEOUS	CUTANEOUS
AC	Upper Purus	Brasiléia	2003-03-20	2003	21 a 30	F	SR	SR	UNREALIZED	POSITIVE	UNREALIZED	CUTANEOUS	CUTANEOUS
AC	Upper Purus	Brasiléia	2003-03-20	2003	31 a 40	M	Extractivist	Agricultural, forestry, hunting and fishing workers	UNREALIZED	POSITIVE	UNREALIZED	CUTANEOUS	MUCOSA
AC	Upper Purus	Brasiléia	2003-03-21	2003	41 a 50	F	Extractivist	Agricultural, forestry, hunting and fishing workers	UNREALIZED	POSITIVE	UNREALIZED	CUTANEOUS	CUTANEOUS
AC	Upper Purus	Brasiléia	2003-03-24	2003	11 a 20	M	SR	SR	UNREALIZED	POSITIVE	UNREALIZED	CUTANEOUS	CUTANEOUS
AC	Upper Purus	Brasiléia	2003-03-26	2003	41 a 50	M	Extractivist	Agricultural, forestry, hunting and fishing workers	UNREALIZED	POSITIVE	UNREALIZED	CUTANEOUS	CUTANEOUS
AC	Upper Purus	Brasiléia	2003-04-02	2003	11 a 20	M	industry and Commerce	industry and production of goods	POSITIVE	UNREALIZED	UNREALIZED	CUTANEOUS	CUTANEOUS
AC	Upper Purus	Brasiléia	2003-04-02	2003	21 a 30	F	Extractivist	Agricultural, forestry, hunting and fishing workers	UNREALIZED	POSITIVE	UNREALIZED	CUTANEOUS	CUTANEOUS
AC	Upper Purus	Brasiléia	2003-04-02	2003	41 a 50	M	SR	SR	UNREALIZED	POSITIVE	UNREALIZED	CUTANEOUS	CUTANEOUS
AC	Upper Purus	Brasiléia	2003-04-07	2003	21 a 30	M	SR	SR	UNREALIZED	POSITIVE	UNREALIZED	CUTANEOUS	CUTANEOUS
AC	Upper Purus	Brasiléia	2003-04-07	2003	0 a 10	F	under age	under age	POSITIVE	UNREALIZED	UNREALIZED	CUTANEOUS	CUTANEOUS
AC	Upper Purus	Brasiléia	2003-04-07	2003	0 a 10	F	under age	under age	UNREALIZED	POSITIVE	UNREALIZED	CUTANEOUS	CUTANEOUS
AC	Upper Purus	Brasiléia	2003-04-07	2003	11 a 20	F	Extractivist	Agricultural, forestry, hunting and fishing workers	NEGATIVE	POSITIVE	UNREALIZED	CUTANEOUS	CUTANEOUS
AC	Upper Purus	Brasiléia	2003-04-07	2003	31 a 40	M	Extractivist	Agricultural, forestry, hunting and fishing workers	UNREALIZED	POSITIVE	UNREALIZED	CUTANEOUS	MUCOSA
AC	Upper Purus	Brasiléia	2003-04-07	2003	31 a 40	F	Extractivist	Agricultural, forestry, hunting and fishing workers	UNREALIZED	POSITIVE	UNREALIZED	CUTANEOUS	MUCOSA
AC	Upper Purus	Brasiléia	2003-04-09	2003	11 a 20	M	Extractivist	Agricultural, forestry, hunting and fishing workers	UNREALIZED	POSITIVE	UNREALIZED	CUTANEOUS	MUCOSA
AC	Upper Purus	Brasiléia	2003-04-14	2003	51 a 60	M	Extractivist	Agricultural, forestry, hunting and fishing workers	UNREALIZED	POSITIVE	UNREALIZED	MUCOSA	MUCOSA
AC	Upper Purus	Brasiléia	2003-04-22	2003	51 a 60	M	industry and Commerce	industry and production of goods	POSITIVE	UNREALIZED	UNREALIZED	CUTANEOUS	CUTANEOUS
AC	Upper Purus	Brasiléia	2003-04-24	2003	21 a 30	M	Extractivist	Agricultural, forestry, hunting and fishing workers	NEGATIVE	POSITIVE	COMPATIBLE	CUTANEOUS	CUTANEOUS
AC	Upper Purus	Brasiléia	2003-04-24	2003	0 a 10	F	under age	under age	UNREALIZED	POSITIVE	UNREALIZED	CUTANEOUS	CUTANEOUS
AC	Upper Purus	Brasiléia	2003-04-25	2003	11 a 20	F	SR	SR	NEGATIVE	POSITIVE	UNREALIZED	CUTANEOUS	MUCOSA
AC	Upper Purus	Brasiléia	2003-05-02	2003	21 a 30	M	Extractivist	Agricultural, forestry, hunting and fishing workers	NEGATIVE	POSITIVE	UNREALIZED	CUTANEOUS	CUTANEOUS
AC	Upper Purus	Brasiléia	2003-05-02	2003	11 a 20	F	industry and Commerce	industry and production of goods	UNREALIZED	POSITIVE	UNREALIZED	CUTANEOUS	CUTANEOUS
AC	Upper Purus	Brasiléia	2003-05-05	2003	21 a 30	M	Extractivist	Agricultural, forestry, hunting and fishing workers	UNREALIZED	POSITIVE	UNREALIZED	CUTANEOUS	MUCOSA
AC	Upper Purus	Brasiléia	2003-05-07	2003	0 a 10	F	under age	under age	POSITIVE	UNREALIZED	UNREALIZED	CUTANEOUS	CUTANEOUS
AC	Upper Purus	Brasiléia	2003-05-07	2003	21 a 30	M	Extractivist	Agricultural, forestry, hunting and fishing workers	POSITIVE	UNREALIZED	UNREALIZED	CUTANEOUS	CUTANEOUS
AC	Upper Purus	Brasiléia	2003-05-08	2003	> 60	M	SR	SR	POSITIVE	UNREALIZED	POSITIVE	CUTANEOUS	CUTANEOUS
AC	Upper Purus	Brasiléia	2003-05-14	2003	11 a 20	M	Extractivist	Agricultural, forestry, hunting and fishing workers	UNREALIZED	POSITIVE	UNREALIZED	CUTANEOUS	CUTANEOUS
AC	Upper Purus	Brasiléia	2003-05-15	2003	21 a 30	F	Extractivist	Agricultural, forestry, hunting and fishing workers	UNREALIZED	POSITIVE	UNREALIZED	CUTANEOUS	MUCOSA
AC	Upper Purus	Brasiléia	2003-05-15	2003	21 a 30	M	Extractivist	Agricultural, forestry, hunting and fishing workers	UNREALIZED	POSITIVE	UNREALIZED	CUTANEOUS	MUCOSA
AC	Upper Purus	Brasiléia	2003-05-16	2003	> 60	M	SR	SR	UNREALIZED	POSITIVE	UNREALIZED	CUTANEOUS	MUCOSA
AC	Upper Purus	Brasiléia	2003-05-16	2003	21 a 30	F	SR	SR	UNREALIZED	POSITIVE	UNREALIZED	CUTANEOUS	MUCOSA
AC	Upper Purus	Brasiléia	2003-05-19	2003	0 a 10	F	under age	under age	POSITIVE	UNREALIZED	UNREALIZED	CUTANEOUS	CUTANEOUS
AC	Upper Purus	Brasiléia	2003-05-22	2003	21 a 30	M	Extractivist	Agricultural, forestry, hunting and fishing workers	UNREALIZED	POSITIVE	UNREALIZED	CUTANEOUS	MUCOSA
AC	Upper Purus	Brasiléia	2003-05-26	2003	41 a 50	F	industry and Commerce	industry and production of goods	UNREALIZED	POSITIVE	UNREALIZED	CUTANEOUS	MUCOSA
AC	Upper Purus	Brasiléia	2003-05-26	2003	11 a 20	F	Extractivist	Agricultural, forestry, hunting and fishing workers	UNREALIZED	POSITIVE	UNREALIZED	CUTANEOUS	MUCOSA
AC	Upper Purus	Brasiléia	2003-05-28	2003	0 a 10	M	under age	under age	NEGATIVE	POSITIVE	UNREALIZED	CUTANEOUS	MUCOSA
AC	Upper Purus	Brasiléia	2003-05-28	2003	11 a 20	M	SR	SR	POSITIVE	UNREALIZED	UNREALIZED	CUTANEOUS	CUTANEOUS
AC	Upper Purus	Brasiléia	2003-06-02	2003	> 60	M	SR	SR	NEGATIVE	POSITIVE	UNREALIZED	CUTANEOUS	CUTANEOUS
AC	Upper Purus	Brasiléia	2003-06-06	2003	31 a 40	M	Extractivist	Agricultural, forestry, hunting and fishing workers	UNREALIZED	POSITIVE	UNREALIZED	CUTANEOUS	MUCOSA
AC	Upper Purus	Brasiléia	2003-06-09	2003	11 a 20	M	Extractivist	Agricultural, forestry, hunting and fishing workers	POSITIVE	UNREALIZED	UNREALIZED	MUCOSA	CUTANEOUS
AC	Upper Purus	Brasiléia	2003-06-10	2003	11 a 20	M	Extractivist	Agricultural, forestry, hunting and fishing workers	POSITIVE	UNREALIZED	UNREALIZED	CUTANEOUS	CUTANEOUS
AC	Upper Purus	Brasiléia	2003-06-10	2003	31 a 40	M	Extractivist	Agricultural, forestry, hunting and fishing workers	UNREALIZED	POSITIVE	UNREALIZED	CUTANEOUS	MUCOSA
AC	Upper Purus	Brasiléia	2003-06-11	2003	31 a 40	M	Extractivist	Agricultural, forestry, hunting and fishing workers	UNREALIZED	POSITIVE	UNREALIZED	CUTANEOUS	MUCOSA
AC	Upper Purus	Brasiléia	2003-06-17	2003	51 a 60	M	Extractivist	Agricultural, forestry, hunting and fishing workers	POSITIVE	UNREALIZED	UNREALIZED	CUTANEOUS	CUTANEOUS
AC	Upper Purus	Brasiléia	2003-06-26	2003	0 a 10	M	under age	under age	UNREALIZED	POSITIVE	UNREALIZED	MUCOSA	MUCOSA
AC	Upper Purus	Brasiléia	2003-06-30	2003	11 a 20	M	Extractivist	Agricultural, forestry, hunting and fishing workers	UNREALIZED	POSITIVE	UNREALIZED	CUTANEOUS	CUTANEOUS
AC	Upper Purus	Brasiléia	2003-06-30	2003	51 a 60	M	Extractivist	Agricultural, forestry, hunting and fishing workers	UNREALIZED	POSITIVE	UNREALIZED	MUCOSA	MUCOSA
AC	Upper Purus	Brasiléia	2003-07-02	2003	11 a 20	F	Extractivist	Agricultural, forestry, hunting and fishing workers	UNREALIZED	POSITIVE	UNREALIZED	CUTANEOUS	CUTANEOUS
AC	Upper Purus	Brasiléia	2003-07-07	2003	41 a 50	F	Extractivist	Agricultural, forestry, hunting and fishing workers	UNREALIZED	POSITIVE	UNREALIZED	CUTANEOUS	MUCOSA
AC	Upper Purus	Brasiléia	2003-07-08	2003	31 a 40	M	SR	SR	POSITIVE	UNREALIZED	UNREALIZED	CUTANEOUS	CUTANEOUS
AC	Upper Purus	Brasiléia	2003-07-09	2003	11 a 20	M	Extractivist	Agricultural, forestry, hunting and fishing workers	POSITIVE	UNREALIZED	UNREALIZED	CUTANEOUS	CUTANEOUS
AC	Upper Purus	Brasiléia	2003-07-09	2003	11 a 20	F	Extractivist	Agricultural, forestry, hunting and fishing workers	UNREALIZED	POSITIVE	UNREALIZED	CUTANEOUS	MUCOSA
AC	Upper Purus	Brasiléia	2003-07-14	2003	11 a 20	F	Extractivist	Agricultural, forestry, hunting and fishing workers	NEGATIVE	POSITIVE	UNREALIZED	CUTANEOUS	CUTANEOUS
AC	Upper Purus	Brasiléia	2003-07-16	2003	> 60	M	industry and Commerce	industry and production of goods	UNREALIZED	POSITIVE	UNREALIZED	CUTANEOUS	MUCOSA
AC	Upper Purus	Brasiléia	2003-07-16	2003	41 a 50	F	industry and Commerce	industry and production of goods	UNREALIZED	POSITIVE	UNREALIZED	MUCOSA	MUCOSA
AC	Upper Purus	Brasiléia	2003-07-16	2003	41 a 50	F	SR	SR	SR	SR	POSITIVE	CUTANEOUS	CUTANEOUS
AC	Upper Purus	Brasiléia	2003-07-18	2003	11 a 20	M	Extractivist	Agricultural, forestry, hunting and fishing workers	POSITIVE	UNREALIZED	UNREALIZED	CUTANEOUS	CUTANEOUS
AC	Upper Purus	Brasiléia	2003-07-21	2003	31 a 40	M	Service providers	Repair and maintenance workers	UNREALIZED	POSITIVE	UNREALIZED	CUTANEOUS	MUCOSA
AC	Upper Purus	Brasiléia	2003-07-23	2003	21 a 30	F	SR	SR	UNREALIZED	POSITIVE	UNREALIZED	CUTANEOUS	MUCOSA
AC	Upper Purus	Brasiléia	2003-07-23	2003	21 a 30	F	Extractivist	Agricultural, forestry, hunting and fishing workers	UNREALIZED	POSITIVE	UNREALIZED	MUCOSA	MUCOSA
AC	Upper Purus	Brasiléia	2003-07-24	2003	11 a 20	M	industry and Commerce	industry and production of goods	POSITIVE	UNREALIZED	UNREALIZED	CUTANEOUS	CUTANEOUS
AC	Upper Purus	Brasiléia	2003-07-25	2003	21 a 30	M	industry and Commerce	industry and production of goods	UNREALIZED	POSITIVE	UNREALIZED	MUCOSA	MUCOSA
AC	Upper Purus	Brasiléia	2003-07-31	2003	31 a 40	M	Extractivist	Agricultural, forestry, hunting and fishing workers	UNREALIZED	POSITIVE	UNREALIZED	CUTANEOUS	MUCOSA
AC	Upper Purus	Brasiléia	2003-08-04	2003	41 a 50	F	SR	SR	UNREALIZED	POSITIVE	UNREALIZED	CUTANEOUS	MUCOSA
AC	Upper Purus	Brasiléia	2003-08-05	2003	31 a 40	F	SR	SR	UNREALIZED	POSITIVE	UNREALIZED	CUTANEOUS	MUCOSA
AC	Upper Purus	Brasiléia	2003-08-05	2003	51 a 60	M	SR	SR	POSITIVE	POSITIVE	UNREALIZED	CUTANEOUS	MUCOSA
AC	Upper Purus	Brasiléia	2003-08-11	2003	0 a 10	F	under age	under age	POSITIVE	UNREALIZED	UNREALIZED	CUTANEOUS	CUTANEOUS
AC	Upper Purus	Brasiléia	2003-08-13	2003	31 a 40	M	Extractivist	Agricultural, forestry, hunting and fishing workers	UNREALIZED	POSITIVE	UNREALIZED	CUTANEOUS	MUCOSA
AC	Upper Purus	Brasiléia	2003-08-14	2003	11 a 20	M	Extractivist	Agricultural, forestry, hunting and fishing workers	UNREALIZED	POSITIVE	UNREALIZED	CUTANEOUS	CUTANEOUS
AC	Upper Purus	Brasiléia	2003-09-10	2003	11 a 20	F	Extractivist	Agricultural, forestry, hunting and fishing workers	POSITIVE	SR	UNREALIZED	CUTANEOUS	CUTANEOUS
AC	Upper Purus	Brasiléia	2003-09-11	2003	11 a 20	M	industry and Commerce	industry and production of goods	UNREALIZED	POSITIVE	UNREALIZED	MUCOSA	MUCOSA
AC	Upper Purus	Brasiléia	2003-09-11	2003	31 a 40	F	SR	SR	UNREALIZED	POSITIVE	UNREALIZED	MUCOSA	MUCOSA
AC	Upper Purus	Brasiléia	2003-09-15	2003	51 a 60	M	administrative agent	administrative agent	UNREALIZED	POSITIVE	UNREALIZED	CUTANEOUS	MUCOSA
AC	Upper Purus	Brasiléia	2003-09-15	2003	51 a 60	F	SR	SR	UNREALIZED	POSITIVE	UNREALIZED	CUTANEOUS	MUCOSA
AC	Upper Purus	Brasiléia	2003-09-18	2003	51 a 60	F	industry and Commerce	industry and production of goods	UNREALIZED	POSITIVE	UNREALIZED	CUTANEOUS	MUCOSA
AC	Upper Purus	Brasiléia	2003-09-19	2003	51 a 60	F	SR	SR	UNREALIZED	POSITIVE	UNREALIZED	MUCOSA	MUCOSA
AC	Upper Purus	Brasiléia	2003-09-26	2003	21 a 30	M	SR	SR	NEGATIVE	POSITIVE	UNREALIZED	CUTANEOUS	CUTANEOUS
AC	Upper Purus	Brasiléia	2003-09-29	2003	41 a 50	F	industry and Commerce	industry and production of goods	SR	POSITIVE	UNREALIZED	CUTANEOUS	MUCOSA
AC	Upper Purus	Brasiléia	2003-10-01	2003	0 a 10	M	under age	under age	UNREALIZED	POSITIVE	UNREALIZED	CUTANEOUS	MUCOSA
AC	Upper Purus	Brasiléia	2003-10-13	2003	41 a 50	F	Extractivist	Agricultural, forestry, hunting and fishing workers	UNREALIZED	POSITIVE	UNREALIZED	CUTANEOUS	CUTANEOUS
AC	Upper Purus	Brasiléia	2003-10-15	2003	0 a 10	M	under age	under age	NEGATIVE	POSITIVE	UNREALIZED	CUTANEOUS	CUTANEOUS
AC	Upper Purus	Brasiléia	2003-10-21	2003	11 a 20	M	industry and Commerce	industry and production of goods	POSITIVE	NEGATIVE	COMPATIBLE	CUTANEOUS	CUTANEOUS
AC	Upper Purus	Brasiléia	2003-10-22	2003	21 a 30	M	SR	SR	POSITIVE	UNREALIZED	UNREALIZED	CUTANEOUS	CUTANEOUS
AC	Upper Purus	Brasiléia	2003-10-23	2003	11 a 20	M	Extractivist	Agricultural, forestry, hunting and fishing workers	NEGATIVE	UNREALIZED	UNREALIZED	CUTANEOUS	CUTANEOUS
AC	Upper Purus	Brasiléia	2003-10-28	2003	31 a 40	M	Extractivist	Agricultural, forestry, hunting and fishing workers	SR	POSITIVE	UNREALIZED	CUTANEOUS	MUCOSA
AC	Upper Purus	Brasiléia	2003-10-28	2003	31 a 40	M	SR	SR	UNREALIZED	POSITIVE	UNREALIZED	CUTANEOUS	MUCOSA
AC	Upper Purus	Brasiléia	2003-11-07	2003	11 a 20	M	industry and Commerce	industry and production of goods	POSITIVE	UNREALIZED	UNREALIZED	CUTANEOUS	CUTANEOUS
AC	Upper Purus	Brasiléia	2003-11-11	2003	41 a 50	F	Extractivist	Agricultural, forestry, hunting and fishing workers	UNREALIZED	POSITIVE	UNREALIZED	CUTANEOUS	MUCOSA
AC	Upper Purus	Brasiléia	2003-11-12	2003	11 a 20	M	SR	SR	POSITIVE	UNREALIZED	UNREALIZED	CUTANEOUS	CUTANEOUS
AC	Upper Purus	Brasiléia	2003-11-18	2003	41 a 50	F	industry and Commerce	industry and production of goods	UNREALIZED	POSITIVE	UNREALIZED	CUTANEOUS	MUCOSA
AC	Upper Purus	Brasiléia	2003-12-02	2003	21 a 30	F	industry and Commerce	industry and production of goods	UNREALIZED	UNREALIZED	UNREALIZED	CUTANEOUS	MUCOSA
AC	Upper Purus	Brasiléia	2003-12-03	2003	11 a 20	M	SR	SR	POSITIVE	UNREALIZED	UNREALIZED	CUTANEOUS	CUTANEOUS
AC	Upper Purus	Brasiléia	2003-12-09	2003	11 a 20	F	industry and Commerce	industry and production of goods	POSITIVE	UNREALIZED	UNREALIZED	CUTANEOUS	CUTANEOUS
AC	Upper Purus	Brasiléia	2003-12-10	2003	0 a 10	M	under age	under age	POSITIVE	SR	UNREALIZED	CUTANEOUS	CUTANEOUS
AC	Upper Purus	Brasiléia	2003-12-16	2003	31 a 40	M	Extractivist	Agricultural, forestry, hunting and fishing workers	POSITIVE	UNREALIZED	UNREALIZED	CUTANEOUS	CUTANEOUS
AC	Upper Purus	Brasiléia	2004-01-05	2004	0 a 10	F	under age	under age	POSITIVE	UNREALIZED	UNREALIZED	CUTANEOUS	CUTANEOUS
AC	Upper Purus	Brasiléia	2004-01-06	2004	31 a 40	M	industry and Commerce	industry and production of goods	POSITIVE	UNREALIZED	UNREALIZED	CUTANEOUS	CUTANEOUS
AC	Upper Purus	Brasiléia	2004-01-07	2004	11 a 20	M	Extractivist	Agricultural, forestry, hunting and fishing workers	POSITIVE	UNREALIZED	UNREALIZED	CUTANEOUS	CUTANEOUS
AC	Upper Purus	Brasiléia	2004-01-07	2004	11 a 20	M	Extractivist	Agricultural, forestry, hunting and fishing workers	UNREALIZED	POSITIVE	UNREALIZED	CUTANEOUS	CUTANEOUS
AC	Upper Purus	Brasiléia	2004-01-15	2004	> 60	M	Extractivist	Agricultural, forestry, hunting and fishing workers	POSITIVE	UNREALIZED	UNREALIZED	CUTANEOUS	CUTANEOUS
AC	Upper Purus	Brasiléia	2004-01-16	2004	11 a 20	M	Extractivist	Agricultural, forestry, hunting and fishing workers	UNREALIZED	POSITIVE	UNREALIZED	CUTANEOUS	MUCOSA
AC	Upper Purus	Brasiléia	2004-01-26	2004	0 a 10	M	under age	under age	POSITIVE	UNREALIZED	UNREALIZED	CUTANEOUS	CUTANEOUS
AC	Upper Purus	Brasiléia	2004-01-26	2004	0 a 10	F	under age	under age	POSITIVE	UNREALIZED	UNREALIZED	CUTANEOUS	CUTANEOUS
AC	Upper Purus	Brasiléia	2004-01-27	2004	0 a 10	F	under age	under age	POSITIVE	UNREALIZED	UNREALIZED	CUTANEOUS	CUTANEOUS
AC	Upper Purus	Brasiléia	2004-01-29	2004	0 a 10	F	under age	under age	POSITIVE	UNREALIZED	UNREALIZED	CUTANEOUS	CUTANEOUS
AC	Upper Purus	Brasiléia	2004-01-29	2004	0 a 10	F	under age	under age	POSITIVE	UNREALIZED	UNREALIZED	CUTANEOUS	CUTANEOUS
AC	Upper Purus	Brasiléia	2004-02-10	2004	> 60	F	Extractivist	Agricultural, forestry, hunting and fishing workers	POSITIVE	UNREALIZED	UNREALIZED	CUTANEOUS	CUTANEOUS
AC	Upper Purus	Brasiléia	2004-02-11	2004	21 a 30	M	Extractivist	Agricultural, forestry, hunting and fishing workers	NEGATIVE	POSITIVE	UNREALIZED	CUTANEOUS	CUTANEOUS
AC	Upper Purus	Brasiléia	2004-02-11	2004	> 60	F	Extractivist	Agricultural, forestry, hunting and fishing workers	POSITIVE	UNREALIZED	UNREALIZED	CUTANEOUS	CUTANEOUS
AC	Upper Purus	Brasiléia	2004-02-11	2004	0 a 10	F	under age	under age	POSITIVE	UNREALIZED	UNREALIZED	CUTANEOUS	CUTANEOUS
AC	Upper Purus	Brasiléia	2004-02-11	2004	21 a 30	M	SR	SR	POSITIVE	UNREALIZED	UNREALIZED	CUTANEOUS	CUTANEOUS
AC	Upper Purus	Brasiléia	2004-02-11	2004	0 a 10	F	under age	under age	POSITIVE	UNREALIZED	UNREALIZED	CUTANEOUS	CUTANEOUS
AC	Upper Purus	Brasiléia	2004-02-13	2004	21 a 30	F	Extractivist	Agricultural, forestry, hunting and fishing workers	POSITIVE	UNREALIZED	UNREALIZED	CUTANEOUS	CUTANEOUS
AC	Upper Purus	Brasiléia	2004-02-18	2004	0 a 10	M	under age	under age	POSITIVE	UNREALIZED	UNREALIZED	CUTANEOUS	CUTANEOUS
AC	Upper Purus	Brasiléia	2004-02-18	2004	0 a 10	M	under age	under age	NEGATIVE	POSITIVE	UNREALIZED	CUTANEOUS	CUTANEOUS
AC	Upper Purus	Brasiléia	2004-02-18	2004	0 a 10	F	under age	under age	POSITIVE	UNREALIZED	UNREALIZED	CUTANEOUS	CUTANEOUS
AC	Upper Purus	Brasiléia	2004-02-18	2004	0 a 10	M	under age	under age	POSITIVE	UNREALIZED	UNREALIZED	CUTANEOUS	CUTANEOUS
AC	Upper Purus	Brasiléia	2004-02-18	2004	21 a 30	F	Extractivist	Agricultural, forestry, hunting and fishing workers	POSITIVE	UNREALIZED	UNREALIZED	CUTANEOUS	CUTANEOUS
AC	Upper Purus	Brasiléia	2004-02-18	2004	0 a 10	F	under age	under age	POSITIVE	UNREALIZED	UNREALIZED	CUTANEOUS	CUTANEOUS
AC	Upper Purus	Brasiléia	2004-02-19	2004	0 a 10	M	under age	under age	POSITIVE	UNREALIZED	UNREALIZED	CUTANEOUS	CUTANEOUS
AC	Upper Purus	Brasiléia	2004-02-19	2004	0 a 10	M	under age	under age	NEGATIVE	POSITIVE	UNREALIZED	CUTANEOUS	CUTANEOUS
AC	Upper Purus	Brasiléia	2004-02-19	2004	0 a 10	F	under age	under age	POSITIVE	UNREALIZED	UNREALIZED	CUTANEOUS	CUTANEOUS
AC	Upper Purus	Brasiléia	2004-02-19	2004	0 a 10	M	under age	under age	POSITIVE	POSITIVE	UNREALIZED	CUTANEOUS	CUTANEOUS
AC	Upper Purus	Brasiléia	2004-02-26	2004	0 a 10	F	under age	under age	POSITIVE	UNREALIZED	POSITIVE	CUTANEOUS	CUTANEOUS
AC	Upper Purus	Brasiléia	2004-03-01	2004	0 a 10	M	under age	under age	UNREALIZED	POSITIVE	UNREALIZED	CUTANEOUS	CUTANEOUS
AC	Upper Purus	Brasiléia	2004-03-01	2004	> 60	F	SR	SR	POSITIVE	UNREALIZED	UNREALIZED	CUTANEOUS	CUTANEOUS
AC	Upper Purus	Brasiléia	2004-03-02	2004	0 a 10	F	under age	under age	POSITIVE	UNREALIZED	UNREALIZED	CUTANEOUS	CUTANEOUS
AC	Upper Purus	Brasiléia	2004-03-02	2004	> 60	M	Extractivist	Agricultural, forestry, hunting and fishing workers	POSITIVE	UNREALIZED	UNREALIZED	CUTANEOUS	CUTANEOUS
AC	Upper Purus	Brasiléia	2004-03-02	2004	0 a 10	F	under age	under age	POSITIVE	UNREALIZED	UNREALIZED	CUTANEOUS	CUTANEOUS
AC	Upper Purus	Brasiléia	2004-03-03	2004	11 a 20	M	Extractivist	Agricultural, forestry, hunting and fishing workers	POSITIVE	UNREALIZED	UNREALIZED	CUTANEOUS	CUTANEOUS
AC	Upper Purus	Brasiléia	2004-03-04	2004	21 a 30	M	Extractivist	Agricultural, forestry, hunting and fishing workers	NEGATIVE	POSITIVE	UNREALIZED	CUTANEOUS	CUTANEOUS
AC	Upper Purus	Brasiléia	2004-03-05	2004	11 a 20	M	Extractivist	Agricultural, forestry, hunting and fishing workers	NEGATIVE	POSITIVE	UNREALIZED	CUTANEOUS	CUTANEOUS
AC	Upper Purus	Brasiléia	2004-03-09	2004	11 a 20	M	Extractivist	Agricultural, forestry, hunting and fishing workers	POSITIVE	UNREALIZED	UNREALIZED	CUTANEOUS	CUTANEOUS
AC	Upper Purus	Brasiléia	2004-03-10	2004	11 a 20	M	Extractivist	Agricultural, forestry, hunting and fishing workers	POSITIVE	UNREALIZED	UNREALIZED	CUTANEOUS	CUTANEOUS
AC	Upper Purus	Brasiléia	2004-03-10	2004	0 a 10	F	under age	under age	POSITIVE	UNREALIZED	UNREALIZED	CUTANEOUS	CUTANEOUS
AC	Upper Purus	Brasiléia	2004-03-11	2004	0 a 10	F	under age	under age	NEGATIVE	POSITIVE	UNREALIZED	CUTANEOUS	CUTANEOUS
AC	Upper Purus	Brasiléia	2004-03-11	2004	0 a 10	F	under age	under age	POSITIVE	UNREALIZED	UNREALIZED	CUTANEOUS	CUTANEOUS
AC	Upper Purus	Brasiléia	2004-03-15	2004	0 a 10	F	under age	under age	POSITIVE	UNREALIZED	UNREALIZED	CUTANEOUS	CUTANEOUS
AC	Upper Purus	Brasiléia	2004-03-16	2004	11 a 20	M	SR	SR	POSITIVE	UNREALIZED	UNREALIZED	CUTANEOUS	CUTANEOUS
AC	Upper Purus	Brasiléia	2004-03-16	2004	31 a 40	M	SR	SR	NEGATIVE	POSITIVE	UNREALIZED	CUTANEOUS	CUTANEOUS
AC	Upper Purus	Brasiléia	2004-03-16	2004	0 a 10	M	under age	under age	POSITIVE	UNREALIZED	UNREALIZED	CUTANEOUS	CUTANEOUS
AC	Upper Purus	Brasiléia	2004-03-17	2004	21 a 30	F	Extractivist	Agricultural, forestry, hunting and fishing workers	POSITIVE	UNREALIZED	UNREALIZED	CUTANEOUS	CUTANEOUS
AC	Upper Purus	Brasiléia	2004-03-19	2004	0 a 10	M	under age	under age	POSITIVE	UNREALIZED	UNREALIZED	CUTANEOUS	CUTANEOUS
AC	Upper Purus	Brasiléia	2004-03-24	2004	0 a 10	F	under age	under age	NEGATIVE	POSITIVE	UNREALIZED	CUTANEOUS	CUTANEOUS
AC	Upper Purus	Brasiléia	2004-03-26	2004	0 a 10	M	under age	under age	POSITIVE	UNREALIZED	UNREALIZED	CUTANEOUS	CUTANEOUS
AC	Upper Purus	Brasiléia	2004-03-26	2004	0 a 10	F	under age	under age	POSITIVE	UNREALIZED	UNREALIZED	CUTANEOUS	CUTANEOUS
AC	Upper Purus	Brasiléia	2004-03-31	2004	> 60	F	Extractivist	Agricultural, forestry, hunting and fishing workers	POSITIVE	UNREALIZED	UNREALIZED	CUTANEOUS	CUTANEOUS
AC	Upper Purus	Brasiléia	2004-04-01	2004	11 a 20	M	Extractivist	Agricultural, forestry, hunting and fishing workers	UNREALIZED	POSITIVE	UNREALIZED	CUTANEOUS	CUTANEOUS
AC	Upper Purus	Brasiléia	2004-04-06	2004	11 a 20	F	industry and Commerce	industry and production of goods	NEGATIVE	POSITIVE	UNREALIZED	CUTANEOUS	CUTANEOUS
AC	Upper Purus	Brasiléia	2004-04-15	2004	21 a 30	M	SR	SR	UNREALIZED	UNREALIZED	UNREALIZED	CUTANEOUS	CUTANEOUS
AC	Upper Purus	Brasiléia	2004-04-16	2004	31 a 40	F	industry and Commerce	industry and production of goods	NEGATIVE	POSITIVE	UNREALIZED	CUTANEOUS	CUTANEOUS
AC	Upper Purus	Brasiléia	2004-04-19	2004	0 a 10	M	under age	under age	POSITIVE	UNREALIZED	UNREALIZED	CUTANEOUS	CUTANEOUS
AC	Upper Purus	Brasiléia	2004-04-27	2004	0 a 10	M	under age	under age	POSITIVE	UNREALIZED	UNREALIZED	CUTANEOUS	CUTANEOUS
AC	Upper Purus	Brasiléia	2004-05-14	2004	11 a 20	M	Extractivist	Agricultural, forestry, hunting and fishing workers	POSITIVE	UNREALIZED	UNREALIZED	CUTANEOUS	CUTANEOUS
AC	Upper Purus	Brasiléia	2004-05-17	2004	31 a 40	M	industry and Commerce	industry and production of goods	POSITIVE	UNREALIZED	UNREALIZED	CUTANEOUS	CUTANEOUS
AC	Upper Purus	Brasiléia	2004-05-17	2004	21 a 30	M	Extractivist	Agricultural, forestry, hunting and fishing workers	POSITIVE	UNREALIZED	UNREALIZED	CUTANEOUS	CUTANEOUS
AC	Upper Purus	Brasiléia	2004-05-21	2004	21 a 30	M	Extractivist	Agricultural, forestry, hunting and fishing workers	NEGATIVE	POSITIVE	UNREALIZED	CUTANEOUS	CUTANEOUS
AC	Upper Purus	Brasiléia	2004-06-01	2004	0 a 10	M	under age	under age	POSITIVE	UNREALIZED	UNREALIZED	SR	CUTANEOUS
AC	Upper Purus	Brasiléia	2004-06-03	2004	0 a 10	M	under age	under age	POSITIVE	UNREALIZED	UNREALIZED	CUTANEOUS	CUTANEOUS
AC	Upper Purus	Brasiléia	2004-06-04	2004	21 a 30	M	SR	SR	UNREALIZED	POSITIVE	UNREALIZED	SR	CUTANEOUS
AC	Upper Purus	Brasiléia	2004-06-04	2004	31 a 40	M	Extractivist	Agricultural, forestry, hunting and fishing workers	NEGATIVE	POSITIVE	UNREALIZED	CUTANEOUS	CUTANEOUS
AC	Upper Purus	Brasiléia	2004-06-07	2004	31 a 40	F	SR	SR	NEGATIVE	POSITIVE	UNREALIZED	CUTANEOUS	CUTANEOUS
AC	Upper Purus	Brasiléia	2004-06-09	2004	0 a 10	F	under age	under age	POSITIVE	UNREALIZED	UNREALIZED	CUTANEOUS	CUTANEOUS
AC	Upper Purus	Brasiléia	2004-06-11	2004	0 a 10	F	under age	under age	POSITIVE	UNREALIZED	UNREALIZED	CUTANEOUS	CUTANEOUS
AC	Upper Purus	Brasiléia	2004-06-16	2004	21 a 30	M	SR	SR	POSITIVE	UNREALIZED	UNREALIZED	CUTANEOUS	CUTANEOUS
AC	Upper Purus	Brasiléia	2004-06-17	2004	11 a 20	F	industry and Commerce	industry and production of goods	POSITIVE	UNREALIZED	UNREALIZED	CUTANEOUS	CUTANEOUS
AC	Upper Purus	Brasiléia	2004-06-25	2004	51 a 60	M	Extractivist	Agricultural, forestry, hunting and fishing workers	NEGATIVE	POSITIVE	UNREALIZED	CUTANEOUS	CUTANEOUS
AC	Upper Purus	Brasiléia	2004-07-07	2004	0 a 10	F	under age	under age	POSITIVE	UNREALIZED	UNREALIZED	CUTANEOUS	CUTANEOUS
AC	Upper Purus	Brasiléia	2004-07-08	2004	21 a 30	M	Extractivist	Agricultural, forestry, hunting and fishing workers	POSITIVE	UNREALIZED	UNREALIZED	CUTANEOUS	CUTANEOUS
AC	Upper Purus	Brasiléia	2004-07-15	2004	0 a 10	M	under age	under age	POSITIVE	UNREALIZED	UNREALIZED	CUTANEOUS	CUTANEOUS
AC	Upper Purus	Brasiléia	2004-07-22	2004	31 a 40	M	Extractivist	Agricultural, forestry, hunting and fishing workers	POSITIVE	UNREALIZED	POSITIVE	CUTANEOUS	CUTANEOUS
AC	Upper Purus	Brasiléia	2004-07-28	2004	41 a 50	M	Service providers	Repair and maintenance workers	POSITIVE	UNREALIZED	UNREALIZED	CUTANEOUS	CUTANEOUS
AC	Upper Purus	Brasiléia	2004-08-03	2004	11 a 20	M	Extractivist	Agricultural, forestry, hunting and fishing workers	POSITIVE	UNREALIZED	UNREALIZED	CUTANEOUS	CUTANEOUS
AC	Upper Purus	Brasiléia	2004-08-09	2004	21 a 30	M	Extractivist	Agricultural, forestry, hunting and fishing workers	POSITIVE	UNREALIZED	UNREALIZED	CUTANEOUS	CUTANEOUS
AC	Upper Purus	Brasiléia	2004-08-13	2004	11 a 20	F	Extractivist	Agricultural, forestry, hunting and fishing workers	POSITIVE	UNREALIZED	UNREALIZED	CUTANEOUS	CUTANEOUS
AC	Upper Purus	Brasiléia	2004-08-23	2004	0 a 10	M	under age	under age	SR	SR	UNREALIZED	CUTANEOUS	CUTANEOUS
AC	Upper Purus	Brasiléia	2004-08-26	2004	41 a 50	M	Extractivist	Agricultural, forestry, hunting and fishing workers	NEGATIVE	POSITIVE	UNREALIZED	CUTANEOUS	CUTANEOUS
AC	Upper Purus	Brasiléia	2004-08-26	2004	0 a 10	M	under age	under age	POSITIVE	UNREALIZED	UNREALIZED	SR	CUTANEOUS
AC	Upper Purus	Brasiléia	2004-08-30	2004	11 a 20	F	industry and Commerce	industry and production of goods	NEGATIVE	POSITIVE	UNREALIZED	SR	CUTANEOUS
AC	Upper Purus	Brasiléia	2004-08-30	2004	11 a 20	M	Extractivist	Agricultural, forestry, hunting and fishing workers	POSITIVE	UNREALIZED	UNREALIZED	CUTANEOUS	CUTANEOUS
AC	Upper Purus	Brasiléia	2004-09-08	2004	> 60	F	Extractivist	Agricultural, forestry, hunting and fishing workers	POSITIVE	UNREALIZED	UNREALIZED	CUTANEOUS	CUTANEOUS
AC	Upper Purus	Brasiléia	2004-09-08	2004	31 a 40	M	Extractivist	Agricultural, forestry, hunting and fishing workers	UNREALIZED	UNREALIZED	UNREALIZED	CUTANEOUS	MUCOSA
AC	Upper Purus	Brasiléia	2004-09-09	2004	11 a 20	M	industry and Commerce	industry and production of goods	POSITIVE	UNREALIZED	UNREALIZED	CUTANEOUS	CUTANEOUS
AC	Upper Purus	Brasiléia	2004-09-09	2004	21 a 30	F	Extractivist	Agricultural, forestry, hunting and fishing workers	POSITIVE	UNREALIZED	UNREALIZED	CUTANEOUS	CUTANEOUS
AC	Upper Purus	Brasiléia	2004-09-09	2004	0 a 10	F	under age	under age	UNREALIZED	POSITIVE	UNREALIZED	CUTANEOUS	CUTANEOUS
AC	Upper Purus	Brasiléia	2004-09-09	2004	0 a 10	M	under age	under age	POSITIVE	POSITIVE	UNREALIZED	CUTANEOUS	CUTANEOUS
AC	Upper Purus	Brasiléia	2004-09-10	2004	11 a 20	M	SR	SR	POSITIVE	UNREALIZED	UNREALIZED	CUTANEOUS	CUTANEOUS
AC	Upper Purus	Brasiléia	2004-09-16	2004	11 a 20	M	Extractivist	Agricultural, forestry, hunting and fishing workers	POSITIVE	NEGATIVE	UNREALIZED	CUTANEOUS	CUTANEOUS
AC	Upper Purus	Brasiléia	2004-09-16	2004	11 a 20	M	SR	SR	POSITIVE	UNREALIZED	UNREALIZED	CUTANEOUS	CUTANEOUS
AC	Upper Purus	Brasiléia	2004-09-23	2004	11 a 20	M	Service providers	Repair and maintenance workers	POSITIVE	UNREALIZED	UNREALIZED	CUTANEOUS	CUTANEOUS
AC	Upper Purus	Brasiléia	2004-09-28	2004	21 a 30	M	Extractivist	Agricultural, forestry, hunting and fishing workers	POSITIVE	UNREALIZED	UNREALIZED	CUTANEOUS	CUTANEOUS
AC	Upper Purus	Brasiléia	2004-10-05	2004	0 a 10	F	under age	under age	POSITIVE	UNREALIZED	UNREALIZED	CUTANEOUS	CUTANEOUS
AC	Upper Purus	Brasiléia	2004-10-07	2004	41 a 50	F	Extractivist	Agricultural, forestry, hunting and fishing workers	UNREALIZED	POSITIVE	UNREALIZED	CUTANEOUS	MUCOSA
AC	Upper Purus	Brasiléia	2004-10-11	2004	41 a 50	F	industry and Commerce	industry and production of goods	UNREALIZED	POSITIVE	UNREALIZED	CUTANEOUS	MUCOSA
AC	Upper Purus	Brasiléia	2004-10-15	2004	21 a 30	M	industry and Commerce	industry and production of goods	UNREALIZED	POSITIVE	UNREALIZED	CUTANEOUS	MUCOSA
AC	Upper Purus	Brasiléia	2004-10-18	2004	51 a 60	M	Extractivist	Agricultural, forestry, hunting and fishing workers	UNREALIZED	POSITIVE	UNREALIZED	CUTANEOUS	MUCOSA
AC	Upper Purus	Brasiléia	2004-11-10	2004	> 60	M	industry and Commerce	industry and production of goods	UNREALIZED	POSITIVE	UNREALIZED	CUTANEOUS	MUCOSA
AC	Upper Purus	Brasiléia	2004-11-19	2004	21 a 30	M	SR	SR	UNREALIZED	POSITIVE	UNREALIZED	CUTANEOUS	CUTANEOUS
AC	Upper Purus	Brasiléia	2004-11-22	2004	31 a 40	M	SR	SR	POSITIVE	UNREALIZED	UNREALIZED	CUTANEOUS	CUTANEOUS
AC	Upper Purus	Brasiléia	2004-11-24	2004	31 a 40	M	Extractivist	Agricultural, forestry, hunting and fishing workers	POSITIVE	UNREALIZED	UNREALIZED	CUTANEOUS	CUTANEOUS
AC	Upper Purus	Brasiléia	2004-11-29	2004	21 a 30	M	Extractivist	Agricultural, forestry, hunting and fishing workers	POSITIVE	UNREALIZED	UNREALIZED	CUTANEOUS	CUTANEOUS
AC	Upper Purus	Brasiléia	2005-01-04	2005	11 a 20	M	Extractivist	Agricultural, forestry, hunting and fishing workers	POSITIVE	UNREALIZED	NOT COMPATIBLE	CUTANEOUS	CUTANEOUS
AC	Upper Purus	Brasiléia	2005-01-10	2005	0 a 10	M	under age	under age	POSITIVE	UNREALIZED	UNREALIZED	CUTANEOUS	CUTANEOUS
AC	Upper Purus	Brasiléia	2005-01-18	2005	0 a 10	M	under age	under age	POSITIVE	UNREALIZED	UNREALIZED	CUTANEOUS	CUTANEOUS
AC	Upper Purus	Brasiléia	2005-01-24	2005	11 a 20	F	industry and Commerce	industry and production of goods	POSITIVE	UNREALIZED	UNREALIZED	CUTANEOUS	CUTANEOUS
AC	Upper Purus	Brasiléia	2005-01-26	2005	0 a 10	M	under age	under age	POSITIVE	UNREALIZED	UNREALIZED	CUTANEOUS	CUTANEOUS
AC	Upper Purus	Brasiléia	2005-02-01	2005	0 a 10	M	under age	under age	POSITIVE	UNREALIZED	UNREALIZED	CUTANEOUS	CUTANEOUS
AC	Upper Purus	Brasiléia	2005-02-14	2005	0 a 10	F	under age	under age	POSITIVE	UNREALIZED	UNREALIZED	CUTANEOUS	CUTANEOUS
AC	Upper Purus	Brasiléia	2005-02-16	2005	41 a 50	M	Extractivist	Agricultural, forestry, hunting and fishing workers	UNREALIZED	POSITIVE	UNREALIZED	CUTANEOUS	CUTANEOUS
AC	Upper Purus	Brasiléia	2005-02-17	2005	21 a 30	M	SR	SR	UNREALIZED	POSITIVE	UNREALIZED	CUTANEOUS	CUTANEOUS
AC	Upper Purus	Brasiléia	2005-02-18	2005	41 a 50	M	Extractivist	Agricultural, forestry, hunting and fishing workers	UNREALIZED	POSITIVE	UNREALIZED	CUTANEOUS	CUTANEOUS
AC	Upper Purus	Brasiléia	2005-02-21	2005	0 a 10	F	under age	under age	NEGATIVE	POSITIVE	UNREALIZED	CUTANEOUS	CUTANEOUS
AC	Upper Purus	Brasiléia	2005-02-24	2005	0 a 10	M	under age	under age	POSITIVE	NEGATIVE	UNREALIZED	CUTANEOUS	CUTANEOUS
AC	Upper Purus	Brasiléia	2005-03-01	2005	31 a 40	M	SR	SR	UNREALIZED	POSITIVE	UNREALIZED	CUTANEOUS	MUCOSA
AC	Upper Purus	Brasiléia	2005-03-02	2005	21 a 30	F	Extractivist	Agricultural, forestry, hunting and fishing workers	UNREALIZED	POSITIVE	UNREALIZED	CUTANEOUS	CUTANEOUS
AC	Upper Purus	Brasiléia	2005-03-07	2005	41 a 50	M	SR	SR	POSITIVE	UNREALIZED	UNREALIZED	CUTANEOUS	CUTANEOUS
AC	Upper Purus	Brasiléia	2005-03-07	2005	> 60	F	industry and Commerce	industry and production of goods	UNREALIZED	POSITIVE	UNREALIZED	CUTANEOUS	MUCOSA
AC	Upper Purus	Brasiléia	2005-03-15	2005	11 a 20	M	SR	SR	POSITIVE	UNREALIZED	UNREALIZED	CUTANEOUS	CUTANEOUS
AC	Upper Purus	Brasiléia	2005-03-17	2005	0 a 10	F	under age	under age	POSITIVE	UNREALIZED	UNREALIZED	CUTANEOUS	CUTANEOUS
AC	Upper Purus	Brasiléia	2005-03-17	2005	0 a 10	F	under age	under age	POSITIVE	UNREALIZED	UNREALIZED	CUTANEOUS	CUTANEOUS
AC	Upper Purus	Brasiléia	2005-03-23	2005	31 a 40	M	industry and Commerce	industry and production of goods	NEGATIVE	POSITIVE	UNREALIZED	CUTANEOUS	CUTANEOUS
AC	Upper Purus	Brasiléia	2005-03-29	2005	41 a 50	M	administrative agent	administrative agent	UNREALIZED	UNREALIZED	POSITIVE	CUTANEOUS	CUTANEOUS
AC	Upper Purus	Brasiléia	2005-03-30	2005	11 a 20	M	SR	SR	UNREALIZED	POSITIVE	UNREALIZED	CUTANEOUS	CUTANEOUS
AC	Upper Purus	Brasiléia	2005-03-31	2005	11 a 20	M	Extractivist	Agricultural, forestry, hunting and fishing workers	UNREALIZED	POSITIVE	UNREALIZED	MUCOSA	CUTANEOUS
AC	Upper Purus	Brasiléia	2005-03-31	2005	0 a 10	M	under age	under age	POSITIVE	UNREALIZED	UNREALIZED	CUTANEOUS	CUTANEOUS
AC	Upper Purus	Brasiléia	2005-04-11	2005	31 a 40	F	Extractivist	Agricultural, forestry, hunting and fishing workers	UNREALIZED	POSITIVE	UNREALIZED	CUTANEOUS	MUCOSA
AC	Upper Purus	Brasiléia	2005-04-19	2005	21 a 30	M	Extractivist	Agricultural, forestry, hunting and fishing workers	UNREALIZED	POSITIVE	UNREALIZED	CUTANEOUS	MUCOSA
AC	Upper Purus	Brasiléia	2005-04-22	2005	31 a 40	M	Extractivist	Agricultural, forestry, hunting and fishing workers	UNREALIZED	POSITIVE	UNREALIZED	CUTANEOUS	CUTANEOUS
AC	Upper Purus	Brasiléia	2005-05-04	2005	21 a 30	F	SR	SR	POSITIVE	UNREALIZED	UNREALIZED	CUTANEOUS	CUTANEOUS
AC	Upper Purus	Brasiléia	2005-05-10	2005	0 a 10	F	under age	under age	POSITIVE	UNREALIZED	UNREALIZED	CUTANEOUS	CUTANEOUS
AC	Upper Purus	Brasiléia	2005-05-11	2005	0 a 10	F	under age	under age	POSITIVE	UNREALIZED	UNREALIZED	CUTANEOUS	CUTANEOUS
AC	Upper Purus	Brasiléia	2005-05-13	2005	31 a 40	M	SR	SR	POSITIVE	UNREALIZED	UNREALIZED	CUTANEOUS	CUTANEOUS
AC	Upper Purus	Brasiléia	2005-05-20	2005	11 a 20	F	industry and Commerce	industry and production of goods	NEGATIVE	POSITIVE	UNREALIZED	CUTANEOUS	CUTANEOUS
AC	Upper Purus	Brasiléia	2005-06-17	2005	0 a 10	F	under age	under age	POSITIVE	UNREALIZED	UNREALIZED	CUTANEOUS	CUTANEOUS
AC	Upper Purus	Brasiléia	2005-06-21	2005	31 a 40	M	SR	SR	POSITIVE	UNREALIZED	UNREALIZED	CUTANEOUS	CUTANEOUS
AC	Upper Purus	Brasiléia	2005-06-22	2005	21 a 30	F	Extractivist	Agricultural, forestry, hunting and fishing workers	UNREALIZED	POSITIVE	UNREALIZED	CUTANEOUS	MUCOSA
AC	Upper Purus	Brasiléia	2005-06-22	2005	0 a 10	M	under age	under age	POSITIVE	UNREALIZED	UNREALIZED	CUTANEOUS	CUTANEOUS
AC	Upper Purus	Brasiléia	2005-06-24	2005	31 a 40	M	Extractivist	Agricultural, forestry, hunting and fishing workers	NEGATIVE	POSITIVE	UNREALIZED	CUTANEOUS	CUTANEOUS
AC	Upper Purus	Brasiléia	2005-06-28	2005	0 a 10	M	under age	under age	POSITIVE	UNREALIZED	UNREALIZED	CUTANEOUS	CUTANEOUS
AC	Upper Purus	Brasiléia	2005-07-01	2005	31 a 40	F	Extractivist	Agricultural, forestry, hunting and fishing workers	POSITIVE	UNREALIZED	UNREALIZED	CUTANEOUS	CUTANEOUS
AC	Upper Purus	Brasiléia	2005-07-05	2005	11 a 20	F	Extractivist	Agricultural, forestry, hunting and fishing workers	UNREALIZED	POSITIVE	UNREALIZED	CUTANEOUS	MUCOSA
AC	Upper Purus	Brasiléia	2005-07-07	2005	11 a 20	F	SR	SR	POSITIVE	UNREALIZED	UNREALIZED	CUTANEOUS	CUTANEOUS
AC	Upper Purus	Brasiléia	2005-07-07	2005	11 a 20	M	Extractivist	Agricultural, forestry, hunting and fishing workers	POSITIVE	UNREALIZED	UNREALIZED	CUTANEOUS	CUTANEOUS
AC	Upper Purus	Brasiléia	2005-07-11	2005	0 a 10	M	under age	under age	NEGATIVE	POSITIVE	UNREALIZED	CUTANEOUS	CUTANEOUS
AC	Upper Purus	Brasiléia	2005-07-18	2005	31 a 40	M	Extractivist	Agricultural, forestry, hunting and fishing workers	UNREALIZED	POSITIVE	UNREALIZED	CUTANEOUS	MUCOSA
AC	Upper Purus	Brasiléia	2005-07-21	2005	11 a 20	M	industry and Commerce	industry and production of goods	NEGATIVE	POSITIVE	NOT COMPATIBLE	CUTANEOUS	CUTANEOUS
AC	Upper Purus	Brasiléia	2005-07-22	2005	21 a 30	M	SR	SR	POSITIVE	UNREALIZED	UNREALIZED	CUTANEOUS	CUTANEOUS
AC	Upper Purus	Brasiléia	2005-07-28	2005	0 a 10	M	under age	under age	POSITIVE	UNREALIZED	UNREALIZED	CUTANEOUS	CUTANEOUS
AC	Upper Purus	Brasiléia	2005-07-28	2005	0 a 10	F	under age	under age	POSITIVE	UNREALIZED	UNREALIZED	CUTANEOUS	CUTANEOUS
AC	Upper Purus	Brasiléia	2005-08-01	2005	0 a 10	M	under age	under age	POSITIVE	UNREALIZED	UNREALIZED	CUTANEOUS	CUTANEOUS
AC	Upper Purus	Brasiléia	2005-08-03	2005	21 a 30	F	Extractivist	Agricultural, forestry, hunting and fishing workers	POSITIVE	UNREALIZED	UNREALIZED	CUTANEOUS	CUTANEOUS
AC	Upper Purus	Brasiléia	2005-08-04	2005	11 a 20	M	Extractivist	Agricultural, forestry, hunting and fishing workers	POSITIVE	UNREALIZED	UNREALIZED	CUTANEOUS	CUTANEOUS
AC	Upper Purus	Brasiléia	2005-08-08	2005	0 a 10	F	under age	under age	POSITIVE	UNREALIZED	UNREALIZED	CUTANEOUS	CUTANEOUS
AC	Upper Purus	Brasiléia	2005-08-16	2005	51 a 60	F	SR	SR	UNREALIZED	POSITIVE	UNREALIZED	CUTANEOUS	MUCOSA
AC	Upper Purus	Brasiléia	2005-08-17	2005	41 a 50	F	SR	SR	POSITIVE	UNREALIZED	UNREALIZED	CUTANEOUS	CUTANEOUS
AC	Upper Purus	Brasiléia	2005-08-23	2005	31 a 40	M	Extractivist	Agricultural, forestry, hunting and fishing workers	UNREALIZED	POSITIVE	UNREALIZED	CUTANEOUS	MUCOSA
AC	Upper Purus	Brasiléia	2005-08-23	2005	> 60	F	Extractivist	Agricultural, forestry, hunting and fishing workers	POSITIVE	UNREALIZED	UNREALIZED	CUTANEOUS	CUTANEOUS
AC	Upper Purus	Brasiléia	2005-08-25	2005	11 a 20	M	Extractivist	Agricultural, forestry, hunting and fishing workers	POSITIVE	UNREALIZED	UNREALIZED	CUTANEOUS	CUTANEOUS
AC	Upper Purus	Brasiléia	2005-08-25	2005	0 a 10	M	under age	under age	POSITIVE	UNREALIZED	UNREALIZED	CUTANEOUS	CUTANEOUS
AC	Upper Purus	Brasiléia	2005-08-29	2005	0 a 10	F	under age	under age	UNREALIZED	POSITIVE	UNREALIZED	CUTANEOUS	MUCOSA
AC	Upper Purus	Brasiléia	2005-09-08	2005	0 a 10	M	under age	under age	POSITIVE	UNREALIZED	UNREALIZED	CUTANEOUS	CUTANEOUS
AC	Upper Purus	Brasiléia	2005-09-08	2005	0 a 10	F	under age	under age	POSITIVE	UNREALIZED	UNREALIZED	CUTANEOUS	CUTANEOUS
AC	Upper Purus	Brasiléia	2005-09-08	2005	0 a 10	M	under age	under age	POSITIVE	UNREALIZED	UNREALIZED	CUTANEOUS	CUTANEOUS
AC	Upper Purus	Brasiléia	2005-09-12	2005	11 a 20	F	industry and Commerce	industry and production of goods	POSITIVE	UNREALIZED	UNREALIZED	CUTANEOUS	CUTANEOUS
AC	Upper Purus	Brasiléia	2005-09-13	2005	21 a 30	M	SR	SR	POSITIVE	UNREALIZED	UNREALIZED	CUTANEOUS	CUTANEOUS
AC	Upper Purus	Brasiléia	2005-09-15	2005	11 a 20	M	Extractivist	Agricultural, forestry, hunting and fishing workers	POSITIVE	UNREALIZED	NOT COMPATIBLE	CUTANEOUS	CUTANEOUS
AC	Upper Purus	Brasiléia	2005-09-29	2005	41 a 50	M	SR	SR	POSITIVE	UNREALIZED	UNREALIZED	CUTANEOUS	CUTANEOUS
AC	Upper Purus	Brasiléia	2005-10-19	2005	0 a 10	F	under age	under age	POSITIVE	SR	UNREALIZED	CUTANEOUS	CUTANEOUS
AC	Upper Purus	Brasiléia	2005-10-20	2005	11 a 20	M	industry and Commerce	industry and production of goods	POSITIVE	UNREALIZED	UNREALIZED	CUTANEOUS	CUTANEOUS
AC	Upper Purus	Brasiléia	2005-10-20	2005	31 a 40	M	SR	SR	POSITIVE	UNREALIZED	UNREALIZED	CUTANEOUS	CUTANEOUS
AC	Upper Purus	Brasiléia	2005-10-20	2005	0 a 10	M	under age	under age	POSITIVE	UNREALIZED	UNREALIZED	CUTANEOUS	CUTANEOUS
AC	Upper Purus	Brasiléia	2005-10-21	2005	21 a 30	M	Extractivist	Agricultural, forestry, hunting and fishing workers	POSITIVE	UNREALIZED	UNREALIZED	CUTANEOUS	CUTANEOUS
AC	Upper Purus	Brasiléia	2005-10-24	2005	11 a 20	M	industry and Commerce	industry and production of goods	POSITIVE	UNREALIZED	UNREALIZED	CUTANEOUS	CUTANEOUS
AC	Upper Purus	Brasiléia	2005-10-24	2005	11 a 20	F	industry and Commerce	industry and production of goods	POSITIVE	UNREALIZED	UNREALIZED	CUTANEOUS	CUTANEOUS
AC	Upper Purus	Brasiléia	2005-10-26	2005	21 a 30	M	Extractivist	Agricultural, forestry, hunting and fishing workers	POSITIVE	UNREALIZED	UNREALIZED	CUTANEOUS	CUTANEOUS
AC	Upper Purus	Brasiléia	2005-10-31	2005	41 a 50	M	SR	SR	POSITIVE	UNREALIZED	UNREALIZED	CUTANEOUS	CUTANEOUS
AC	Upper Purus	Brasiléia	2005-10-31	2005	31 a 40	M	Extractivist	Agricultural, forestry, hunting and fishing workers	POSITIVE	UNREALIZED	UNREALIZED	CUTANEOUS	CUTANEOUS
AC	Upper Purus	Brasiléia	2005-11-03	2005	> 60	M	Extractivist	Agricultural, forestry, hunting and fishing workers	UNREALIZED	POSITIVE	UNREALIZED	MUCOSA	MUCOSA
AC	Upper Purus	Brasiléia	2005-11-03	2005	> 60	M	Extractivist	Agricultural, forestry, hunting and fishing workers	POSITIVE	UNREALIZED	UNREALIZED	CUTANEOUS	CUTANEOUS
AC	Upper Purus	Brasiléia	2005-11-07	2005	31 a 40	M	Extractivist	Agricultural, forestry, hunting and fishing workers	POSITIVE	UNREALIZED	UNREALIZED	CUTANEOUS	CUTANEOUS
AC	Upper Purus	Brasiléia	2005-11-10	2005	21 a 30	M	administrative agent	administrative agent	POSITIVE	UNREALIZED	UNREALIZED	CUTANEOUS	CUTANEOUS
AC	Upper Purus	Brasiléia	2005-11-10	2005	11 a 20	M	Extractivist	Agricultural, forestry, hunting and fishing workers	POSITIVE	UNREALIZED	UNREALIZED	CUTANEOUS	CUTANEOUS
AC	Upper Purus	Brasiléia	2005-11-16	2005	11 a 20	M	industry and Commerce	industry and production of goods	POSITIVE	UNREALIZED	UNREALIZED	CUTANEOUS	CUTANEOUS
AC	Upper Purus	Brasiléia	2005-11-17	2005	11 a 20	F	industry and Commerce	industry and production of goods	POSITIVE	UNREALIZED	UNREALIZED	CUTANEOUS	CUTANEOUS
AC	Upper Purus	Brasiléia	2005-11-21	2005	11 a 20	M	industry and Commerce	industry and production of goods	POSITIVE	UNREALIZED	UNREALIZED	CUTANEOUS	CUTANEOUS
AC	Upper Purus	Brasiléia	2005-11-22	2005	21 a 30	M	industry and Commerce	industry and production of goods	POSITIVE	UNREALIZED	UNREALIZED	CUTANEOUS	CUTANEOUS
AC	Upper Purus	Brasiléia	2005-11-23	2005	0 a 10	M	under age	under age	POSITIVE	UNREALIZED	UNREALIZED	CUTANEOUS	CUTANEOUS
AC	Upper Purus	Brasiléia	2005-11-25	2005	31 a 40	M	Extractivist	Agricultural, forestry, hunting and fishing workers	UNREALIZED	POSITIVE	UNREALIZED	CUTANEOUS	MUCOSA
AC	Upper Purus	Brasiléia	2005-12-06	2005	21 a 30	M	SR	SR	POSITIVE	UNREALIZED	UNREALIZED	CUTANEOUS	CUTANEOUS
AC	Upper Purus	Brasiléia	2005-12-07	2005	11 a 20	M	industry and Commerce	industry and production of goods	POSITIVE	NEGATIVE	UNREALIZED	CUTANEOUS	CUTANEOUS
AC	Upper Purus	Brasiléia	2005-12-12	2005	11 a 20	F	Extractivist	Agricultural, forestry, hunting and fishing workers	SR	SR	UNREALIZED	CUTANEOUS	MUCOSA
AC	Upper Purus	Brasiléia	2005-12-19	2005	11 a 20	M	Extractivist	Agricultural, forestry, hunting and fishing workers	POSITIVE	UNREALIZED	UNREALIZED	CUTANEOUS	CUTANEOUS
AC	Upper Purus	Brasiléia	2005-12-27	2005	0 a 10	M	under age	under age	POSITIVE	UNREALIZED	UNREALIZED	CUTANEOUS	CUTANEOUS
AC	Upper Purus	Brasiléia	2006-01-02	2006	31 a 40	M	Teacher	Science and Arts Teacher	UNREALIZED	POSITIVE	UNREALIZED	CUTANEOUS	MUCOSA
AC	Upper Purus	Brasiléia	2006-01-11	2006	11 a 20	M	Extractivist	Agricultural, forestry, hunting and fishing workers	POSITIVE	UNREALIZED	UNREALIZED	CUTANEOUS	CUTANEOUS
AC	Upper Purus	Brasiléia	2006-01-18	2006	11 a 20	M	Extractivist	Agricultural, forestry, hunting and fishing workers	POSITIVE	UNREALIZED	UNREALIZED	CUTANEOUS	CUTANEOUS
AC	Upper Purus	Brasiléia	2006-01-22	2006	0 a 10	M	under age	under age	POSITIVE	UNREALIZED	UNREALIZED	CUTANEOUS	CUTANEOUS
AC	Upper Purus	Brasiléia	2006-01-23	2006	21 a 30	F	Extractivist	Agricultural, forestry, hunting and fishing workers	POSITIVE	UNREALIZED	UNREALIZED	CUTANEOUS	CUTANEOUS
AC	Upper Purus	Brasiléia	2006-01-24	2006	11 a 20	M	Extractivist	Agricultural, forestry, hunting and fishing workers	NEGATIVE	POSITIVE	UNREALIZED	CUTANEOUS	CUTANEOUS
AC	Upper Purus	Brasiléia	2006-02-02	2006	> 60	M	Extractivist	Agricultural, forestry, hunting and fishing workers	POSITIVE	UNREALIZED	UNREALIZED	CUTANEOUS	CUTANEOUS
AC	Upper Purus	Brasiléia	2006-02-07	2006	0 a 10	M	under age	under age	POSITIVE	UNREALIZED	UNREALIZED	CUTANEOUS	CUTANEOUS
AC	Upper Purus	Brasiléia	2006-02-15	2006	0 a 10	F	under age	under age	POSITIVE	UNREALIZED	UNREALIZED	CUTANEOUS	CUTANEOUS
AC	Upper Purus	Brasiléia	2006-02-17	2006	11 a 20	F	industry and Commerce	industry and production of goods	POSITIVE	UNREALIZED	UNREALIZED	CUTANEOUS	CUTANEOUS
AC	Upper Purus	Brasiléia	2006-02-20	2006	11 a 20	F	Extractivist	Agricultural, forestry, hunting and fishing workers	POSITIVE	UNREALIZED	UNREALIZED	CUTANEOUS	CUTANEOUS
AC	Upper Purus	Brasiléia	2006-02-21	2006	0 a 10	M	under age	under age	POSITIVE	UNREALIZED	UNREALIZED	CUTANEOUS	CUTANEOUS
AC	Upper Purus	Brasiléia	2006-02-21	2006	0 a 10	M	under age	under age	POSITIVE	UNREALIZED	UNREALIZED	CUTANEOUS	CUTANEOUS
AC	Upper Purus	Brasiléia	2006-02-24	2006	11 a 20	M	SR	SR	POSITIVE	UNREALIZED	UNREALIZED	CUTANEOUS	CUTANEOUS
AC	Upper Purus	Brasiléia	2006-03-06	2006	11 a 20	M	Extractivist	Agricultural, forestry, hunting and fishing workers	POSITIVE	UNREALIZED	UNREALIZED	CUTANEOUS	CUTANEOUS
AC	Upper Purus	Brasiléia	2006-03-06	2006	21 a 30	M	administrative agent	administrative agent	POSITIVE	UNREALIZED	UNREALIZED	CUTANEOUS	CUTANEOUS
AC	Upper Purus	Brasiléia	2006-03-07	2006	11 a 20	F	industry and Commerce	industry and production of goods	POSITIVE	UNREALIZED	UNREALIZED	CUTANEOUS	CUTANEOUS
AC	Upper Purus	Brasiléia	2006-03-09	2006	0 a 10	M	under age	under age	POSITIVE	UNREALIZED	UNREALIZED	CUTANEOUS	CUTANEOUS
AC	Upper Purus	Brasiléia	2006-03-10	2006	21 a 30	M	Extractivist	Agricultural, forestry, hunting and fishing workers	POSITIVE	UNREALIZED	UNREALIZED	CUTANEOUS	CUTANEOUS
AC	Upper Purus	Brasiléia	2006-03-20	2006	> 60	M	Extractivist	Agricultural, forestry, hunting and fishing workers	POSITIVE	UNREALIZED	UNREALIZED	CUTANEOUS	CUTANEOUS
AC	Upper Purus	Brasiléia	2006-03-27	2006	21 a 30	M	Extractivist	Agricultural, forestry, hunting and fishing workers	UNREALIZED	POSITIVE	UNREALIZED	CUTANEOUS	CUTANEOUS
AC	Upper Purus	Brasiléia	2006-03-27	2006	> 60	M	Extractivist	Agricultural, forestry, hunting and fishing workers	POSITIVE	UNREALIZED	UNREALIZED	CUTANEOUS	CUTANEOUS
AC	Upper Purus	Brasiléia	2006-03-28	2006	11 a 20	M	SR	SR	POSITIVE	UNREALIZED	UNREALIZED	CUTANEOUS	CUTANEOUS
AC	Upper Purus	Brasiléia	2006-03-28	2006	0 a 10	F	under age	under age	POSITIVE	UNREALIZED	UNREALIZED	CUTANEOUS	CUTANEOUS
AC	Upper Purus	Brasiléia	2006-03-30	2006	21 a 30	F	industry and Commerce	industry and production of goods	POSITIVE	UNREALIZED	UNREALIZED	CUTANEOUS	CUTANEOUS
AC	Upper Purus	Brasiléia	2006-03-30	2006	51 a 60	M	industry and Commerce	industry and production of goods	POSITIVE	UNREALIZED	UNREALIZED	CUTANEOUS	CUTANEOUS
AC	Upper Purus	Brasiléia	2006-04-03	2006	11 a 20	F	industry and Commerce	industry and production of goods	POSITIVE	UNREALIZED	UNREALIZED	CUTANEOUS	CUTANEOUS
AC	Upper Purus	Brasiléia	2006-04-03	2006	11 a 20	F	industry and Commerce	industry and production of goods	NEGATIVE	POSITIVE	UNREALIZED	CUTANEOUS	CUTANEOUS
AC	Upper Purus	Brasiléia	2006-04-04	2006	41 a 50	M	SR	SR	POSITIVE	UNREALIZED	UNREALIZED	MUCOSA	CUTANEOUS
AC	Upper Purus	Brasiléia	2006-04-04	2006	41 a 50	F	SR	SR	POSITIVE	UNREALIZED	UNREALIZED	CUTANEOUS	CUTANEOUS
AC	Upper Purus	Brasiléia	2006-04-06	2006	11 a 20	M	SR	SR	POSITIVE	UNREALIZED	UNREALIZED	CUTANEOUS	CUTANEOUS
AC	Upper Purus	Brasiléia	2006-04-11	2006	> 60	M	Extractivist	Agricultural, forestry, hunting and fishing workers	POSITIVE	UNREALIZED	UNREALIZED	CUTANEOUS	CUTANEOUS
AC	Upper Purus	Brasiléia	2006-04-17	2006	> 60	M	SR	SR	UNREALIZED	POSITIVE	UNREALIZED	CUTANEOUS	MUCOSA
AC	Upper Purus	Brasiléia	2006-04-17	2006	21 a 30	F	industry and Commerce	industry and production of goods	UNREALIZED	POSITIVE	UNREALIZED	CUTANEOUS	MUCOSA
AC	Upper Purus	Brasiléia	2006-04-25	2006	21 a 30	M	Extractivist	Agricultural, forestry, hunting and fishing workers	POSITIVE	UNREALIZED	UNREALIZED	CUTANEOUS	CUTANEOUS
AC	Upper Purus	Brasiléia	2006-04-26	2006	0 a 10	M	under age	under age	POSITIVE	UNREALIZED	NOT COMPATIBLE	CUTANEOUS	CUTANEOUS
AC	Upper Purus	Brasiléia	2006-04-26	2006	11 a 20	M	Extractivist	Agricultural, forestry, hunting and fishing workers	POSITIVE	UNREALIZED	UNREALIZED	CUTANEOUS	CUTANEOUS
AC	Upper Purus	Brasiléia	2006-04-27	2006	11 a 20	M	industry and Commerce	industry and production of goods	POSITIVE	UNREALIZED	UNREALIZED	CUTANEOUS	CUTANEOUS
AC	Upper Purus	Brasiléia	2006-05-01	2006	0 a 10	M	under age	under age	POSITIVE	UNREALIZED	UNREALIZED	CUTANEOUS	MUCOSA
AC	Upper Purus	Brasiléia	2006-05-03	2006	11 a 20	M	industry and Commerce	industry and production of goods	POSITIVE	UNREALIZED	UNREALIZED	CUTANEOUS	CUTANEOUS
AC	Upper Purus	Brasiléia	2006-05-03	2006	21 a 30	M	SR	SR	POSITIVE	UNREALIZED	UNREALIZED	CUTANEOUS	CUTANEOUS
AC	Upper Purus	Brasiléia	2006-05-03	2006	21 a 30	M	SR	SR	POSITIVE	UNREALIZED	UNREALIZED	CUTANEOUS	CUTANEOUS
AC	Upper Purus	Brasiléia	2006-05-08	2006	11 a 20	M	industry and Commerce	industry and production of goods	UNREALIZED	POSITIVE	UNREALIZED	CUTANEOUS	MUCOSA
AC	Upper Purus	Brasiléia	2006-05-08	2006	0 a 10	F	under age	under age	POSITIVE	UNREALIZED	UNREALIZED	CUTANEOUS	CUTANEOUS
AC	Upper Purus	Brasiléia	2006-05-08	2006	> 60	F	industry and Commerce	industry and production of goods	POSITIVE	UNREALIZED	UNREALIZED	CUTANEOUS	CUTANEOUS
AC	Upper Purus	Brasiléia	2006-05-09	2006	31 a 40	F	industry and Commerce	industry and production of goods	UNREALIZED	POSITIVE	UNREALIZED	CUTANEOUS	CUTANEOUS
AC	Upper Purus	Brasiléia	2006-05-30	2006	0 a 10	M	under age	under age	POSITIVE	UNREALIZED	UNREALIZED	CUTANEOUS	CUTANEOUS
AC	Upper Purus	Brasiléia	2006-05-30	2006	41 a 50	M	Extractivist	Agricultural, forestry, hunting and fishing workers	POSITIVE	POSITIVE	UNREALIZED	CUTANEOUS	CUTANEOUS
AC	Upper Purus	Brasiléia	2006-06-08	2006	21 a 30	F	industry and Commerce	industry and production of goods	POSITIVE	UNREALIZED	UNREALIZED	CUTANEOUS	CUTANEOUS
AC	Upper Purus	Brasiléia	2006-06-08	2006	> 60	F	Extractivist	Agricultural, forestry, hunting and fishing workers	POSITIVE	UNREALIZED	UNREALIZED	CUTANEOUS	CUTANEOUS
AC	Upper Purus	Brasiléia	2006-06-08	2006	21 a 30	M	industry and Commerce	industry and production of goods	POSITIVE	UNREALIZED	UNREALIZED	CUTANEOUS	CUTANEOUS
AC	Upper Purus	Brasiléia	2006-06-13	2006	41 a 50	M	industry and Commerce	industry and production of goods	POSITIVE	UNREALIZED	UNREALIZED	CUTANEOUS	CUTANEOUS
AC	Upper Purus	Brasiléia	2006-06-13	2006	41 a 50	M	Extractivist	Agricultural, forestry, hunting and fishing workers	POSITIVE	UNREALIZED	UNREALIZED	CUTANEOUS	CUTANEOUS
AC	Upper Purus	Brasiléia	2006-06-20	2006	31 a 40	M	Extractivist	Agricultural, forestry, hunting and fishing workers	POSITIVE	UNREALIZED	UNREALIZED	CUTANEOUS	CUTANEOUS
AC	Upper Purus	Brasiléia	2006-06-20	2006	21 a 30	M	Extractivist	Agricultural, forestry, hunting and fishing workers	POSITIVE	UNREALIZED	UNREALIZED	CUTANEOUS	CUTANEOUS
AC	Upper Purus	Brasiléia	2006-06-30	2006	11 a 20	M	industry and Commerce	industry and production of goods	POSITIVE	UNREALIZED	UNREALIZED	CUTANEOUS	CUTANEOUS
AC	Upper Purus	Brasiléia	2006-07-05	2006	0 a 10	M	under age	under age	POSITIVE	UNREALIZED	UNREALIZED	CUTANEOUS	CUTANEOUS
AC	Upper Purus	Brasiléia	2006-07-05	2006	0 a 10	M	under age	under age	POSITIVE	UNREALIZED	UNREALIZED	CUTANEOUS	CUTANEOUS
AC	Upper Purus	Brasiléia	2006-07-11	2006	11 a 20	M	Extractivist	Agricultural, forestry, hunting and fishing workers	UNREALIZED	POSITIVE	UNREALIZED	CUTANEOUS	MUCOSA
AC	Upper Purus	Brasiléia	2006-07-11	2006	11 a 20	F	Extractivist	Agricultural, forestry, hunting and fishing workers	UNREALIZED	POSITIVE	NOT COMPATIBLE	CUTANEOUS	MUCOSA
AC	Upper Purus	Brasiléia	2006-07-17	2006	> 60	M	Extractivist	Agricultural, forestry, hunting and fishing workers	POSITIVE	UNREALIZED	UNREALIZED	CUTANEOUS	CUTANEOUS
AC	Upper Purus	Brasiléia	2006-07-19	2006	21 a 30	F	Extractivist	Agricultural, forestry, hunting and fishing workers	UNREALIZED	POSITIVE	UNREALIZED	CUTANEOUS	MUCOSA
AC	Upper Purus	Brasiléia	2006-07-20	2006	0 a 10	M	under age	under age	POSITIVE	UNREALIZED	UNREALIZED	CUTANEOUS	CUTANEOUS
AC	Upper Purus	Brasiléia	2006-07-21	2006	0 a 10	M	under age	under age	POSITIVE	UNREALIZED	UNREALIZED	CUTANEOUS	CUTANEOUS
AC	Upper Purus	Brasiléia	2006-08-04	2006	> 60	M	Extractivist	Agricultural, forestry, hunting and fishing workers	NEGATIVE	POSITIVE	UNREALIZED	CUTANEOUS	MUCOSA
AC	Upper Purus	Brasiléia	2006-08-08	2006	0 a 10	M	under age	under age	POSITIVE	UNREALIZED	UNREALIZED	CUTANEOUS	CUTANEOUS
AC	Upper Purus	Brasiléia	2006-08-09	2006	41 a 50	M	industry and Commerce	industry and production of goods	POSITIVE	NEGATIVE	UNREALIZED	CUTANEOUS	CUTANEOUS
AC	Upper Purus	Brasiléia	2006-08-15	2006	0 a 10	M	under age	under age	POSITIVE	UNREALIZED	UNREALIZED	CUTANEOUS	CUTANEOUS
AC	Upper Purus	Brasiléia	2006-08-15	2006	> 60	F	Extractivist	Agricultural, forestry, hunting and fishing workers	POSITIVE	UNREALIZED	UNREALIZED	CUTANEOUS	CUTANEOUS
AC	Upper Purus	Brasiléia	2006-08-18	2006	21 a 30	M	Extractivist	Agricultural, forestry, hunting and fishing workers	UNREALIZED	POSITIVE	SR	CUTANEOUS	MUCOSA
AC	Upper Purus	Brasiléia	2006-08-27	2006	21 a 30	M	Extractivist	Agricultural, forestry, hunting and fishing workers	NEGATIVE	POSITIVE	UNREALIZED	CUTANEOUS	CUTANEOUS
AC	Upper Purus	Brasiléia	2006-08-29	2006	21 a 30	M	Extractivist	Agricultural, forestry, hunting and fishing workers	UNREALIZED	POSITIVE	UNREALIZED	CUTANEOUS	MUCOSA
AC	Upper Purus	Brasiléia	2006-08-30	2006	11 a 20	F	industry and Commerce	industry and production of goods	POSITIVE	UNREALIZED	UNREALIZED	CUTANEOUS	CUTANEOUS
AC	Upper Purus	Brasiléia	2006-09-01	2006	0 a 10	F	under age	under age	POSITIVE	UNREALIZED	UNREALIZED	CUTANEOUS	CUTANEOUS
AC	Upper Purus	Brasiléia	2006-09-04	2006	31 a 40	M	SR	SR	POSITIVE	UNREALIZED	UNREALIZED	CUTANEOUS	CUTANEOUS
AC	Upper Purus	Brasiléia	2006-09-12	2006	0 a 10	M	under age	under age	POSITIVE	UNREALIZED	UNREALIZED	CUTANEOUS	CUTANEOUS
AC	Upper Purus	Brasiléia	2006-09-12	2006	0 a 10	M	under age	under age	POSITIVE	UNREALIZED	UNREALIZED	CUTANEOUS	CUTANEOUS
AC	Upper Purus	Brasiléia	2006-09-12	2006	0 a 10	F	under age	under age	POSITIVE	UNREALIZED	UNREALIZED	CUTANEOUS	CUTANEOUS
AC	Upper Purus	Brasiléia	2006-09-25	2006	21 a 30	F	Extractivist	Agricultural, forestry, hunting and fishing workers	POSITIVE	UNREALIZED	UNREALIZED	CUTANEOUS	CUTANEOUS
AC	Upper Purus	Brasiléia	2006-10-09	2006	11 a 20	F	Extractivist	Agricultural, forestry, hunting and fishing workers	UNREALIZED	POSITIVE	UNREALIZED	CUTANEOUS	MUCOSA
AC	Upper Purus	Brasiléia	2006-10-17	2006	31 a 40	M	industry and Commerce	industry and production of goods	POSITIVE	NEGATIVE	UNREALIZED	CUTANEOUS	CUTANEOUS
AC	Upper Purus	Brasiléia	2006-11-30	2006	11 a 20	M	Extractivist	Agricultural, forestry, hunting and fishing workers	POSITIVE	UNREALIZED	UNREALIZED	CUTANEOUS	CUTANEOUS
AC	Upper Purus	Brasiléia	2007-01-10	2007	21 a 30	F	Extractivist	Agricultural, forestry, hunting and fishing workers	POSITIVE	UNREALIZED	UNREALIZED	CUTANEOUS	CUTANEOUS
AC	Upper Purus	Brasiléia	2007-01-22	2007	0 a 10	M	under age	under age	POSITIVE	UNREALIZED	UNREALIZED	CUTANEOUS	CUTANEOUS
AC	Upper Purus	Brasiléia	2007-01-23	2007	0 a 10	F	under age	under age	POSITIVE	UNREALIZED	UNREALIZED	CUTANEOUS	CUTANEOUS
AC	Upper Purus	Brasiléia	2007-01-29	2007	21 a 30	F	Extractivist	Agricultural, forestry, hunting and fishing workers	POSITIVE	UNREALIZED	UNREALIZED	CUTANEOUS	CUTANEOUS
AC	Upper Purus	Brasiléia	2007-02-06	2007	11 a 20	M	Extractivist	Agricultural, forestry, hunting and fishing workers	POSITIVE	UNREALIZED	UNREALIZED	CUTANEOUS	CUTANEOUS
AC	Upper Purus	Brasiléia	2007-02-06	2007	31 a 40	F	SR	SR	POSITIVE	UNREALIZED	UNREALIZED	CUTANEOUS	CUTANEOUS
AC	Upper Purus	Brasiléia	2007-02-08	2007	0 a 10	M	under age	under age	POSITIVE	UNREALIZED	UNREALIZED	CUTANEOUS	CUTANEOUS
AC	Upper Purus	Brasiléia	2007-02-08	2007	0 a 10	M	under age	under age	POSITIVE	UNREALIZED	UNREALIZED	CUTANEOUS	CUTANEOUS
AC	Upper Purus	Brasiléia	2007-02-08	2007	11 a 20	M	SR	SR	POSITIVE	UNREALIZED	UNREALIZED	CUTANEOUS	CUTANEOUS
AC	Upper Purus	Brasiléia	2007-03-12	2007	11 a 20	M	SR	SR	POSITIVE	UNREALIZED	UNREALIZED	CUTANEOUS	CUTANEOUS
AC	Upper Purus	Brasiléia	2007-03-14	2007	0 a 10	F	under age	under age	POSITIVE	UNREALIZED	UNREALIZED	CUTANEOUS	CUTANEOUS
AC	Upper Purus	Brasiléia	2007-03-14	2007	31 a 40	M	SR	SR	POSITIVE	UNREALIZED	UNREALIZED	CUTANEOUS	CUTANEOUS
AC	Upper Purus	Brasiléia	2007-03-14	2007	11 a 20	M	Extractivist	Agricultural, forestry, hunting and fishing workers	POSITIVE	UNREALIZED	UNREALIZED	CUTANEOUS	CUTANEOUS
AC	Upper Purus	Brasiléia	2007-04-12	2007	21 a 30	M	SR	SR	POSITIVE	UNREALIZED	UNREALIZED	CUTANEOUS	CUTANEOUS
AC	Upper Purus	Brasiléia	2007-04-12	2007	21 a 30	F	Extractivist	Agricultural, forestry, hunting and fishing workers	POSITIVE	UNREALIZED	UNREALIZED	CUTANEOUS	CUTANEOUS
AC	Upper Purus	Brasiléia	2007-04-12	2007	31 a 40	F	Extractivist	Agricultural, forestry, hunting and fishing workers	POSITIVE	UNREALIZED	UNREALIZED	CUTANEOUS	CUTANEOUS
AC	Upper Purus	Brasiléia	2007-04-16	2007	0 a 10	F	under age	under age	POSITIVE	UNREALIZED	UNREALIZED	CUTANEOUS	CUTANEOUS
AC	Upper Purus	Brasiléia	2007-04-16	2007	21 a 30	M	SR	SR	POSITIVE	UNREALIZED	UNREALIZED	CUTANEOUS	CUTANEOUS
AC	Upper Purus	Brasiléia	2007-04-24	2007	0 a 10	F	under age	under age	POSITIVE	UNREALIZED	UNREALIZED	CUTANEOUS	CUTANEOUS
AC	Upper Purus	Brasiléia	2007-05-03	2007	11 a 20	M	Extractivist	Agricultural, forestry, hunting and fishing workers	POSITIVE	UNREALIZED	UNREALIZED	CUTANEOUS	CUTANEOUS
AC	Upper Purus	Brasiléia	2007-05-17	2007	0 a 10	M	under age	under age	POSITIVE	UNREALIZED	UNREALIZED	CUTANEOUS	CUTANEOUS
AC	Upper Purus	Brasiléia	2007-05-17	2007	11 a 20	M	SR	SR	POSITIVE	UNREALIZED	UNREALIZED	CUTANEOUS	CUTANEOUS
AC	Upper Purus	Brasiléia	2007-05-18	2007	0 a 10	F	under age	under age	POSITIVE	UNREALIZED	UNREALIZED	CUTANEOUS	CUTANEOUS
AC	Upper Purus	Brasiléia	2007-05-21	2007	31 a 40	M	SR	SR	POSITIVE	UNREALIZED	UNREALIZED	CUTANEOUS	CUTANEOUS
AC	Upper Purus	Brasiléia	2007-05-30	2007	31 a 40	M	SR	SR	POSITIVE	UNREALIZED	UNREALIZED	CUTANEOUS	CUTANEOUS
AC	Upper Purus	Brasiléia	2007-06-06	2007	11 a 20	F	SR	SR	POSITIVE	UNREALIZED	UNREALIZED	MUCOSA	CUTANEOUS
AC	Upper Purus	Brasiléia	2007-06-14	2007	21 a 30	F	Extractivist	Agricultural, forestry, hunting and fishing workers	POSITIVE	UNREALIZED	UNREALIZED	CUTANEOUS	CUTANEOUS
AC	Upper Purus	Brasiléia	2007-06-19	2007	0 a 10	F	under age	under age	POSITIVE	UNREALIZED	UNREALIZED	CUTANEOUS	CUTANEOUS
AC	Upper Purus	Brasiléia	2007-07-09	2007	11 a 20	M	SR	SR	POSITIVE	UNREALIZED	UNREALIZED	CUTANEOUS	CUTANEOUS
AC	Upper Purus	Brasiléia	2007-07-11	2007	0 a 10	F	under age	under age	POSITIVE	UNREALIZED	UNREALIZED	CUTANEOUS	CUTANEOUS
AC	Upper Purus	Brasiléia	2007-07-12	2007	21 a 30	M	Extractivist	Agricultural, forestry, hunting and fishing workers	POSITIVE	UNREALIZED	UNREALIZED	CUTANEOUS	CUTANEOUS
AC	Upper Purus	Brasiléia	2007-07-16	2007	11 a 20	M	SR	SR	POSITIVE	UNREALIZED	UNREALIZED	CUTANEOUS	CUTANEOUS
AC	Upper Purus	Brasiléia	2007-07-30	2007	21 a 30	M	Extractivist	Agricultural, forestry, hunting and fishing workers	POSITIVE	UNREALIZED	UNREALIZED	CUTANEOUS	CUTANEOUS
AC	Upper Purus	Brasiléia	2007-07-31	2007	11 a 20	M	SR	SR	POSITIVE	UNREALIZED	UNREALIZED	CUTANEOUS	CUTANEOUS
AC	Upper Purus	Brasiléia	2007-08-01	2007	11 a 20	F	SR	SR	POSITIVE	UNREALIZED	UNREALIZED	CUTANEOUS	CUTANEOUS
AC	Upper Purus	Brasiléia	2007-08-02	2007	0 a 10	M	under age	under age	POSITIVE	UNREALIZED	UNREALIZED	CUTANEOUS	CUTANEOUS
AC	Upper Purus	Brasiléia	2007-08-03	2007	21 a 30	M	SR	SR	POSITIVE	UNREALIZED	UNREALIZED	CUTANEOUS	CUTANEOUS
AC	Upper Purus	Brasiléia	2007-08-07	2007	21 a 30	M	SR	SR	POSITIVE	UNREALIZED	UNREALIZED	CUTANEOUS	CUTANEOUS
AC	Upper Purus	Brasiléia	2007-08-08	2007	11 a 20	M	SR	SR	POSITIVE	UNREALIZED	UNREALIZED	CUTANEOUS	CUTANEOUS
AC	Upper Purus	Brasiléia	2007-08-09	2007	31 a 40	M	Trade	Domestic services and general trade	POSITIVE	UNREALIZED	NOT COMPATIBLE	CUTANEOUS	CUTANEOUS
AC	Upper Purus	Brasiléia	2007-08-09	2007	0 a 10	F	under age	under age	POSITIVE	UNREALIZED	UNREALIZED	CUTANEOUS	CUTANEOUS
AC	Upper Purus	Brasiléia	2007-08-16	2007	31 a 40	M	SR	SR	POSITIVE	UNREALIZED	UNREALIZED	CUTANEOUS	MUCOSA
AC	Upper Purus	Brasiléia	2007-08-17	2007	41 a 50	M	Service providers	Repair and maintenance workers	POSITIVE	UNREALIZED	POSITIVE	CUTANEOUS	CUTANEOUS
AC	Upper Purus	Brasiléia	2007-08-20	2007	0 a 10	F	under age	under age	POSITIVE	POSITIVE	UNREALIZED	CUTANEOUS	CUTANEOUS
AC	Upper Purus	Brasiléia	2007-08-23	2007	21 a 30	F	Extractivist	Agricultural, forestry, hunting and fishing workers	POSITIVE	UNREALIZED	NOT COMPATIBLE	CUTANEOUS	CUTANEOUS
AC	Upper Purus	Brasiléia	2007-08-26	2007	0 a 10	F	under age	under age	POSITIVE	UNREALIZED	UNREALIZED	CUTANEOUS	CUTANEOUS
AC	Upper Purus	Brasiléia	2007-08-28	2007	0 a 10	F	under age	under age	POSITIVE	NEGATIVE	UNREALIZED	CUTANEOUS	CUTANEOUS
AC	Upper Purus	Brasiléia	2007-09-03	2007	0 a 10	M	under age	under age	POSITIVE	UNREALIZED	UNREALIZED	CUTANEOUS	CUTANEOUS
AC	Upper Purus	Brasiléia	2007-09-03	2007	11 a 20	F	SR	SR	POSITIVE	UNREALIZED	UNREALIZED	CUTANEOUS	CUTANEOUS
AC	Upper Purus	Brasiléia	2007-09-24	2007	21 a 30	M	Extractivist	Agricultural, forestry, hunting and fishing workers	POSITIVE	UNREALIZED	UNREALIZED	CUTANEOUS	CUTANEOUS
AC	Upper Purus	Brasiléia	2007-09-26	2007	0 a 10	M	under age	under age	POSITIVE	UNREALIZED	UNREALIZED	CUTANEOUS	CUTANEOUS
AC	Upper Purus	Brasiléia	2007-10-31	2007	51 a 60	M	Extractivist	Agricultural, forestry, hunting and fishing workers	POSITIVE	UNREALIZED	UNREALIZED	CUTANEOUS	CUTANEOUS
AC	Upper Purus	Brasiléia	2007-11-12	2007	> 60	M	Extractivist	Agricultural, forestry, hunting and fishing workers	POSITIVE	UNREALIZED	UNREALIZED	CUTANEOUS	CUTANEOUS
AC	Upper Purus	Brasiléia	2007-12-10	2007	0 a 10	M	under age	under age	POSITIVE	UNREALIZED	UNREALIZED	CUTANEOUS	CUTANEOUS
AC	Upper Purus	Brasiléia	2007-12-10	2007	11 a 20	M	SR	SR	UNREALIZED	NEGATIVE	COMPATIBLE	CUTANEOUS	CUTANEOUS
AC	Upper Purus	Brasiléia	2007-12-10	2007	51 a 60	M	SR	SR	POSITIVE	UNREALIZED	UNREALIZED	CUTANEOUS	CUTANEOUS
AC	Upper Purus	Brasiléia	2008-01-03	2008	11 a 20	M	Extractivist	Agricultural, forestry, hunting and fishing workers	POSITIVE	UNREALIZED	UNREALIZED	CUTANEOUS	CUTANEOUS
AC	Upper Purus	Brasiléia	2008-01-04	2008	11 a 20	M	SR	SR	POSITIVE	UNREALIZED	UNREALIZED	CUTANEOUS	CUTANEOUS
AC	Upper Purus	Brasiléia	2008-01-08	2008	0 a 10	M	under age	under age	POSITIVE	UNREALIZED	UNREALIZED	CUTANEOUS	CUTANEOUS
AC	Upper Purus	Brasiléia	2008-01-10	2008	0 a 10	F	under age	under age	POSITIVE	UNREALIZED	UNREALIZED	CUTANEOUS	CUTANEOUS
AC	Upper Purus	Brasiléia	2008-01-21	2008	21 a 30	M	SR	SR	POSITIVE	UNREALIZED	UNREALIZED	CUTANEOUS	CUTANEOUS
AC	Upper Purus	Brasiléia	2008-01-22	2008	0 a 10	M	under age	under age	POSITIVE	UNREALIZED	UNREALIZED	CUTANEOUS	CUTANEOUS
AC	Upper Purus	Brasiléia	2008-02-11	2008	0 a 10	F	under age	under age	POSITIVE	UNREALIZED	UNREALIZED	CUTANEOUS	CUTANEOUS
AC	Upper Purus	Brasiléia	2008-02-18	2008	0 a 10	F	under age	under age	POSITIVE	POSITIVE	UNREALIZED	CUTANEOUS	CUTANEOUS
AC	Upper Purus	Brasiléia	2008-02-21	2008	0 a 10	M	under age	under age	POSITIVE	UNREALIZED	UNREALIZED	CUTANEOUS	CUTANEOUS
AC	Upper Purus	Brasiléia	2008-02-28	2008	> 60	M	SR	SR	POSITIVE	NEGATIVE	UNREALIZED	CUTANEOUS	CUTANEOUS
AC	Upper Purus	Brasiléia	2008-03-07	2008	11 a 20	F	Extractivist	Agricultural, forestry, hunting and fishing workers	POSITIVE	UNREALIZED	UNREALIZED	CUTANEOUS	CUTANEOUS
AC	Upper Purus	Brasiléia	2008-03-07	2008	0 a 10	M	under age	under age	POSITIVE	UNREALIZED	UNREALIZED	CUTANEOUS	CUTANEOUS
AC	Upper Purus	Brasiléia	2008-03-10	2008	11 a 20	M	SR	SR	POSITIVE	UNREALIZED	UNREALIZED	CUTANEOUS	CUTANEOUS
AC	Upper Purus	Brasiléia	2008-03-11	2008	0 a 10	M	under age	under age	POSITIVE	UNREALIZED	UNREALIZED	CUTANEOUS	CUTANEOUS
AC	Upper Purus	Brasiléia	2008-03-12	2008	11 a 20	M	SR	SR	POSITIVE	UNREALIZED	UNREALIZED	CUTANEOUS	CUTANEOUS
AC	Upper Purus	Brasiléia	2008-03-13	2008	0 a 10	F	under age	under age	POSITIVE	UNREALIZED	UNREALIZED	CUTANEOUS	MUCOSA
AC	Upper Purus	Brasiléia	2008-03-13	2008	0 a 10	F	under age	under age	POSITIVE	UNREALIZED	UNREALIZED	CUTANEOUS	CUTANEOUS
AC	Upper Purus	Brasiléia	2008-03-14	2008	41 a 50	F	Extractivist	Agricultural, forestry, hunting and fishing workers	POSITIVE	UNREALIZED	UNREALIZED	CUTANEOUS	CUTANEOUS
AC	Upper Purus	Brasiléia	2008-03-26	2008	11 a 20	M	SR	SR	POSITIVE	UNREALIZED	UNREALIZED	CUTANEOUS	CUTANEOUS
AC	Upper Purus	Brasiléia	2008-03-26	2008	11 a 20	M	SR	SR	POSITIVE	UNREALIZED	UNREALIZED	CUTANEOUS	CUTANEOUS
AC	Upper Purus	Brasiléia	2008-03-28	2008	51 a 60	M	Extractivist	Agricultural, forestry, hunting and fishing workers	POSITIVE	UNREALIZED	UNREALIZED	CUTANEOUS	MUCOSA
AC	Upper Purus	Brasiléia	2008-04-10	2008	0 a 10	F	under age	under age	POSITIVE	UNREALIZED	UNREALIZED	CUTANEOUS	CUTANEOUS
AC	Upper Purus	Brasiléia	2008-04-11	2008	11 a 20	M	SR	SR	POSITIVE	UNREALIZED	UNREALIZED	CUTANEOUS	CUTANEOUS
AC	Upper Purus	Brasiléia	2008-04-11	2008	0 a 10	F	under age	under age	POSITIVE	UNREALIZED	UNREALIZED	CUTANEOUS	CUTANEOUS
AC	Upper Purus	Brasiléia	2008-04-14	2008	51 a 60	F	Teacher	Science and Arts Teacher	POSITIVE	UNREALIZED	UNREALIZED	CUTANEOUS	CUTANEOUS
AC	Upper Purus	Brasiléia	2008-04-15	2008	11 a 20	M	SR	SR	POSITIVE	UNREALIZED	UNREALIZED	CUTANEOUS	CUTANEOUS
AC	Upper Purus	Brasiléia	2008-04-15	2008	11 a 20	M	SR	SR	POSITIVE	UNREALIZED	UNREALIZED	CUTANEOUS	CUTANEOUS
AC	Upper Purus	Brasiléia	2008-04-16	2008	21 a 30	F	SR	SR	POSITIVE	UNREALIZED	UNREALIZED	CUTANEOUS	CUTANEOUS
AC	Upper Purus	Brasiléia	2008-04-22	2008	11 a 20	M	SR	SR	POSITIVE	UNREALIZED	UNREALIZED	CUTANEOUS	CUTANEOUS
AC	Upper Purus	Brasiléia	2008-04-23	2008	21 a 30	M	SR	SR	POSITIVE	UNREALIZED	UNREALIZED	CUTANEOUS	CUTANEOUS
AC	Upper Purus	Brasiléia	2008-04-24	2008	21 a 30	F	Extractivist	Agricultural, forestry, hunting and fishing workers	NEGATIVE	POSITIVE	UNREALIZED	CUTANEOUS	CUTANEOUS
AC	Upper Purus	Brasiléia	2008-04-24	2008	11 a 20	M	SR	SR	POSITIVE	UNREALIZED	UNREALIZED	CUTANEOUS	CUTANEOUS
AC	Upper Purus	Brasiléia	2008-04-29	2008	11 a 20	F	Extractivist	Agricultural, forestry, hunting and fishing workers	POSITIVE	UNREALIZED	UNREALIZED	CUTANEOUS	CUTANEOUS
AC	Upper Purus	Brasiléia	2008-04-30	2008	21 a 30	F	Teacher	Science and Arts Teacher	POSITIVE	UNREALIZED	UNREALIZED	CUTANEOUS	CUTANEOUS
AC	Upper Purus	Brasiléia	2008-05-05	2008	41 a 50	F	Teacher	Science and Arts Teacher	POSITIVE	UNREALIZED	UNREALIZED	CUTANEOUS	CUTANEOUS
AC	Upper Purus	Brasiléia	2008-05-06	2008	> 60	M	SR	SR	POSITIVE	UNREALIZED	UNREALIZED	CUTANEOUS	CUTANEOUS
AC	Upper Purus	Brasiléia	2008-05-12	2008	0 a 10	M	under age	under age	POSITIVE	UNREALIZED	UNREALIZED	CUTANEOUS	CUTANEOUS
AC	Upper Purus	Brasiléia	2008-05-12	2008	11 a 20	M	SR	SR	POSITIVE	UNREALIZED	UNREALIZED	CUTANEOUS	CUTANEOUS
AC	Upper Purus	Brasiléia	2008-05-13	2008	31 a 40	F	Extractivist	Agricultural, forestry, hunting and fishing workers	POSITIVE	UNREALIZED	UNREALIZED	CUTANEOUS	CUTANEOUS
AC	Upper Purus	Brasiléia	2008-05-14	2008	11 a 20	F	SR	SR	POSITIVE	UNREALIZED	UNREALIZED	CUTANEOUS	CUTANEOUS
AC	Upper Purus	Brasiléia	2008-05-15	2008	0 a 10	F	under age	under age	POSITIVE	UNREALIZED	UNREALIZED	CUTANEOUS	CUTANEOUS
AC	Upper Purus	Brasiléia	2008-05-20	2008	51 a 60	M	Extractivist	Agricultural, forestry, hunting and fishing workers	UNREALIZED	POSITIVE	UNREALIZED	CUTANEOUS	CUTANEOUS
AC	Upper Purus	Brasiléia	2008-05-27	2008	11 a 20	M	SR	SR	POSITIVE	UNREALIZED	UNREALIZED	CUTANEOUS	CUTANEOUS
AC	Upper Purus	Brasiléia	2008-05-27	2008	21 a 30	M	Teacher	Science and Arts Teacher	POSITIVE	UNREALIZED	UNREALIZED	CUTANEOUS	CUTANEOUS
AC	Upper Purus	Brasiléia	2008-05-28	2008	11 a 20	F	SR	SR	POSITIVE	UNREALIZED	UNREALIZED	CUTANEOUS	CUTANEOUS
AC	Upper Purus	Brasiléia	2008-05-28	2008	11 a 20	M	SR	SR	POSITIVE	UNREALIZED	UNREALIZED	CUTANEOUS	CUTANEOUS
AC	Upper Purus	Brasiléia	2008-06-08	2008	11 a 20	M	Extractivist	Agricultural, forestry, hunting and fishing workers	POSITIVE	UNREALIZED	UNREALIZED	CUTANEOUS	CUTANEOUS
AC	Upper Purus	Brasiléia	2008-06-09	2008	21 a 30	F	Teacher	Science and Arts Teacher	POSITIVE	UNREALIZED	UNREALIZED	CUTANEOUS	CUTANEOUS
AC	Upper Purus	Brasiléia	2008-06-10	2008	11 a 20	M	SR	SR	POSITIVE	UNREALIZED	UNREALIZED	CUTANEOUS	CUTANEOUS
AC	Upper Purus	Brasiléia	2008-06-10	2008	11 a 20	M	SR	SR	POSITIVE	UNREALIZED	UNREALIZED	CUTANEOUS	CUTANEOUS
AC	Upper Purus	Brasiléia	2008-06-16	2008	0 a 10	M	under age	under age	POSITIVE	UNREALIZED	UNREALIZED	CUTANEOUS	CUTANEOUS
AC	Upper Purus	Brasiléia	2008-06-18	2008	11 a 20	M	Extractivist	Agricultural, forestry, hunting and fishing workers	POSITIVE	UNREALIZED	UNREALIZED	CUTANEOUS	CUTANEOUS
AC	Upper Purus	Brasiléia	2008-06-19	2008	11 a 20	F	SR	SR	POSITIVE	UNREALIZED	UNREALIZED	CUTANEOUS	CUTANEOUS
AC	Upper Purus	Brasiléia	2008-06-25	2008	11 a 20	F	SR	SR	POSITIVE	UNREALIZED	UNREALIZED	CUTANEOUS	CUTANEOUS
AC	Upper Purus	Brasiléia	2008-07-02	2008	11 a 20	M	Extractivist	Agricultural, forestry, hunting and fishing workers	POSITIVE	UNREALIZED	UNREALIZED	CUTANEOUS	CUTANEOUS
AC	Upper Purus	Brasiléia	2008-07-10	2008	0 a 10	F	under age	under age	POSITIVE	UNREALIZED	UNREALIZED	CUTANEOUS	CUTANEOUS
AC	Upper Purus	Brasiléia	2008-07-17	2008	21 a 30	M	SR	SR	POSITIVE	UNREALIZED	UNREALIZED	CUTANEOUS	CUTANEOUS
AC	Upper Purus	Brasiléia	2008-07-29	2008	31 a 40	M	SR	SR	POSITIVE	NEGATIVE	UNREALIZED	CUTANEOUS	CUTANEOUS
AC	Upper Purus	Brasiléia	2008-07-31	2008	11 a 20	F	SR	SR	POSITIVE	UNREALIZED	UNREALIZED	CUTANEOUS	CUTANEOUS
AC	Upper Purus	Brasiléia	2008-08-12	2008	0 a 10	M	under age	under age	POSITIVE	UNREALIZED	UNREALIZED	CUTANEOUS	CUTANEOUS
AC	Upper Purus	Brasiléia	2008-08-19	2008	31 a 40	M	Housewife	Domestic services and general trade	POSITIVE	UNREALIZED	UNREALIZED	CUTANEOUS	CUTANEOUS
AC	Upper Purus	Brasiléia	2008-08-19	2008	> 60	M	SR	SR	UNREALIZED	POSITIVE	UNREALIZED	CUTANEOUS	MUCOSA
AC	Upper Purus	Brasiléia	2008-08-22	2008	21 a 30	M	SR	SR	POSITIVE	UNREALIZED	UNREALIZED	CUTANEOUS	CUTANEOUS
AC	Upper Purus	Brasiléia	2008-08-22	2008	21 a 30	M	Service providers	Repair and maintenance workers	POSITIVE	UNREALIZED	UNREALIZED	CUTANEOUS	CUTANEOUS
AC	Upper Purus	Brasiléia	2008-08-29	2008	11 a 20	M	SR	SR	POSITIVE	UNREALIZED	UNREALIZED	CUTANEOUS	CUTANEOUS
AC	Upper Purus	Brasiléia	2008-09-09	2008	41 a 50	M	Extractivist	Agricultural, forestry, hunting and fishing workers	POSITIVE	UNREALIZED	UNREALIZED	CUTANEOUS	CUTANEOUS
AC	Upper Purus	Brasiléia	2008-09-15	2008	0 a 10	F	under age	under age	POSITIVE	UNREALIZED	UNREALIZED	CUTANEOUS	CUTANEOUS
AC	Upper Purus	Brasiléia	2008-09-15	2008	41 a 50	F	Teacher	Science and Arts Teacher	POSITIVE	UNREALIZED	UNREALIZED	CUTANEOUS	CUTANEOUS
AC	Upper Purus	Brasiléia	2008-09-19	2008	0 a 10	M	under age	under age	POSITIVE	UNREALIZED	UNREALIZED	CUTANEOUS	CUTANEOUS
AC	Upper Purus	Brasiléia	2008-09-19	2008	0 a 10	M	under age	under age	POSITIVE	UNREALIZED	NOT COMPATIBLE	CUTANEOUS	CUTANEOUS
AC	Upper Purus	Brasiléia	2008-09-24	2008	11 a 20	M	SR	SR	POSITIVE	UNREALIZED	UNREALIZED	CUTANEOUS	CUTANEOUS
AC	Upper Purus	Brasiléia	2008-09-25	2008	0 a 10	F	under age	under age	POSITIVE	POSITIVE	UNREALIZED	CUTANEOUS	CUTANEOUS
AC	Upper Purus	Brasiléia	2008-09-26	2008	51 a 60	F	Teacher	Science and Arts Teacher	POSITIVE	UNREALIZED	UNREALIZED	CUTANEOUS	CUTANEOUS
AC	Upper Purus	Brasiléia	2008-09-30	2008	0 a 10	F	under age	under age	POSITIVE	UNREALIZED	UNREALIZED	CUTANEOUS	CUTANEOUS
AC	Upper Purus	Brasiléia	2008-10-03	2008	31 a 40	F	Teacher	Science and Arts Teacher	POSITIVE	UNREALIZED	UNREALIZED	CUTANEOUS	CUTANEOUS
AC	Upper Purus	Brasiléia	2008-10-03	2008	31 a 40	M	SR	SR	POSITIVE	UNREALIZED	UNREALIZED	CUTANEOUS	CUTANEOUS
AC	Upper Purus	Brasiléia	2008-10-08	2008	0 a 10	M	under age	under age	POSITIVE	UNREALIZED	UNREALIZED	CUTANEOUS	CUTANEOUS
AC	Upper Purus	Brasiléia	2008-10-08	2008	0 a 10	M	under age	under age	POSITIVE	UNREALIZED	COMPATIBLE	CUTANEOUS	CUTANEOUS
AC	Upper Purus	Brasiléia	2008-10-09	2008	0 a 10	F	under age	under age	POSITIVE	UNREALIZED	UNREALIZED	CUTANEOUS	CUTANEOUS
AC	Upper Purus	Brasiléia	2008-10-09	2008	41 a 50	M	SR	SR	POSITIVE	UNREALIZED	UNREALIZED	CUTANEOUS	CUTANEOUS
AC	Upper Purus	Brasiléia	2008-10-10	2008	31 a 40	F	Extractivist	Agricultural, forestry, hunting and fishing workers	POSITIVE	UNREALIZED	UNREALIZED	CUTANEOUS	CUTANEOUS
AC	Upper Purus	Brasiléia	2008-10-10	2008	0 a 10	M	under age	under age	NEGATIVE	NEGATIVE	UNREALIZED	CUTANEOUS	CUTANEOUS
AC	Upper Purus	Brasiléia	2008-10-10	2008	31 a 40	F	Teacher	Science and Arts Teacher	POSITIVE	UNREALIZED	UNREALIZED	MUCOSA	MUCOSA
AC	Upper Purus	Brasiléia	2008-10-16	2008	11 a 20	M	SR	SR	POSITIVE	UNREALIZED	UNREALIZED	CUTANEOUS	CUTANEOUS
AC	Upper Purus	Brasiléia	2008-10-21	2008	21 a 30	M	Extractivist	Agricultural, forestry, hunting and fishing workers	NEGATIVE	NEGATIVE	POSITIVE	CUTANEOUS	CUTANEOUS
AC	Upper Purus	Brasiléia	2008-10-21	2008	21 a 30	F	Teacher	Science and Arts Teacher	NEGATIVE	POSITIVE	UNREALIZED	CUTANEOUS	MUCOSA
AC	Upper Purus	Brasiléia	2008-10-22	2008	11 a 20	M	SR	SR	POSITIVE	UNREALIZED	UNREALIZED	CUTANEOUS	CUTANEOUS
AC	Upper Purus	Brasiléia	2008-10-30	2008	11 a 20	M	Extractivist	Agricultural, forestry, hunting and fishing workers	POSITIVE	UNREALIZED	UNREALIZED	CUTANEOUS	CUTANEOUS
AC	Upper Purus	Brasiléia	2008-11-10	2008	11 a 20	M	SR	SR	POSITIVE	UNREALIZED	UNREALIZED	MUCOSA	MUCOSA
AC	Upper Purus	Brasiléia	2008-12-03	2008	21 a 30	M	SR	SR	UNREALIZED	POSITIVE	UNREALIZED	CUTANEOUS	MUCOSA
AC	Upper Purus	Brasiléia	2008-12-10	2008	21 a 30	F	Teacher	Science and Arts Teacher	POSITIVE	NEGATIVE	UNREALIZED	CUTANEOUS	CUTANEOUS
AC	Upper Purus	Brasiléia	2008-12-11	2008	41 a 50	M	SR	SR	POSITIVE	UNREALIZED	UNREALIZED	CUTANEOUS	CUTANEOUS
AC	Upper Purus	Brasiléia	2008-12-18	2008	31 a 40	M	Extractivist	Agricultural, forestry, hunting and fishing workers	UNREALIZED	POSITIVE	UNREALIZED	CUTANEOUS	MUCOSA
AC	Upper Purus	Brasiléia	2009-01-06	2009	11 a 20	M	Extractivist	Agricultural, forestry, hunting and fishing workers	POSITIVE	UNREALIZED	UNREALIZED	CUTANEOUS	CUTANEOUS
AC	Upper Purus	Brasiléia	2009-01-06	2009	31 a 40	F	Extractivist	Agricultural, forestry, hunting and fishing workers	NEGATIVE	POSITIVE	UNREALIZED	CUTANEOUS	CUTANEOUS
AC	Upper Purus	Brasiléia	2009-01-06	2009	31 a 40	M	Extractivist	Agricultural, forestry, hunting and fishing workers	UNREALIZED	POSITIVE	UNREALIZED	CUTANEOUS	CUTANEOUS
AC	Upper Purus	Brasiléia	2009-01-10	2009	31 a 40	M	SR	SR	POSITIVE	UNREALIZED	UNREALIZED	CUTANEOUS	CUTANEOUS
AC	Upper Purus	Brasiléia	2009-01-10	2009	21 a 30	M	Teacher	Science and Arts Teacher	POSITIVE	UNREALIZED	UNREALIZED	CUTANEOUS	CUTANEOUS
AC	Upper Purus	Brasiléia	2009-01-21	2009	21 a 30	M	Extractivist	Agricultural, forestry, hunting and fishing workers	POSITIVE	UNREALIZED	UNREALIZED	CUTANEOUS	CUTANEOUS
AC	Upper Purus	Brasiléia	2009-01-21	2009	0 a 10	M	under age	under age	POSITIVE	UNREALIZED	UNREALIZED	CUTANEOUS	CUTANEOUS
AC	Upper Purus	Brasiléia	2009-01-21	2009	0 a 10	F	under age	under age	POSITIVE	UNREALIZED	UNREALIZED	CUTANEOUS	MUCOSA
AC	Upper Purus	Brasiléia	2009-01-21	2009	0 a 10	M	under age	under age	POSITIVE	UNREALIZED	UNREALIZED	CUTANEOUS	CUTANEOUS
AC	Upper Purus	Brasiléia	2009-01-21	2009	31 a 40	F	SR	SR	NEGATIVE	POSITIVE	UNREALIZED	CUTANEOUS	CUTANEOUS
AC	Upper Purus	Brasiléia	2009-01-29	2009	11 a 20	M	Extractivist	Agricultural, forestry, hunting and fishing workers	POSITIVE	UNREALIZED	UNREALIZED	CUTANEOUS	CUTANEOUS
AC	Upper Purus	Brasiléia	2009-01-30	2009	0 a 10	F	under age	under age	POSITIVE	UNREALIZED	UNREALIZED	CUTANEOUS	CUTANEOUS
AC	Upper Purus	Brasiléia	2009-01-30	2009	21 a 30	M	SR	SR	POSITIVE	UNREALIZED	UNREALIZED	CUTANEOUS	CUTANEOUS
AC	Upper Purus	Brasiléia	2009-02-21	2009	11 a 20	M	SR	SR	POSITIVE	UNREALIZED	UNREALIZED	CUTANEOUS	CUTANEOUS
AC	Upper Purus	Brasiléia	2009-03-03	2009	0 a 10	F	under age	under age	POSITIVE	UNREALIZED	UNREALIZED	CUTANEOUS	CUTANEOUS
AC	Upper Purus	Brasiléia	2009-03-07	2009	11 a 20	M	Extractivist	Agricultural, forestry, hunting and fishing workers	POSITIVE	UNREALIZED	UNREALIZED	CUTANEOUS	CUTANEOUS
AC	Upper Purus	Brasiléia	2009-03-07	2009	11 a 20	M	SR	SR	POSITIVE	UNREALIZED	UNREALIZED	CUTANEOUS	CUTANEOUS
AC	Upper Purus	Brasiléia	2009-03-08	2009	21 a 30	M	Extractivist	Agricultural, forestry, hunting and fishing workers	POSITIVE	UNREALIZED	UNREALIZED	MUCOSA	CUTANEOUS
AC	Upper Purus	Brasiléia	2009-03-09	2009	51 a 60	M	Extractivist	Agricultural, forestry, hunting and fishing workers	UNREALIZED	POSITIVE	UNREALIZED	CUTANEOUS	MUCOSA
AC	Upper Purus	Brasiléia	2009-03-09	2009	0 a 10	M	under age	under age	POSITIVE	UNREALIZED	UNREALIZED	CUTANEOUS	CUTANEOUS
AC	Upper Purus	Brasiléia	2009-03-16	2009	0 a 10	F	under age	under age	POSITIVE	UNREALIZED	UNREALIZED	CUTANEOUS	CUTANEOUS
AC	Upper Purus	Brasiléia	2009-03-16	2009	11 a 20	M	SR	SR	POSITIVE	UNREALIZED	UNREALIZED	CUTANEOUS	CUTANEOUS
AC	Upper Purus	Brasiléia	2009-03-18	2009	31 a 40	M	SR	SR	POSITIVE	NEGATIVE	UNREALIZED	CUTANEOUS	CUTANEOUS
AC	Upper Purus	Brasiléia	2009-03-30	2009	11 a 20	F	Extractivist	Agricultural, forestry, hunting and fishing workers	UNREALIZED	POSITIVE	UNREALIZED	CUTANEOUS	MUCOSA
AC	Upper Purus	Brasiléia	2009-04-13	2009	0 a 10	F	under age	under age	POSITIVE	UNREALIZED	UNREALIZED	CUTANEOUS	CUTANEOUS
AC	Upper Purus	Brasiléia	2009-04-13	2009	41 a 50	M	Extractivist	Agricultural, forestry, hunting and fishing workers	POSITIVE	UNREALIZED	UNREALIZED	CUTANEOUS	CUTANEOUS
AC	Upper Purus	Brasiléia	2009-04-20	2009	31 a 40	M	SR	SR	POSITIVE	UNREALIZED	UNREALIZED	CUTANEOUS	CUTANEOUS
AC	Upper Purus	Brasiléia	2009-04-20	2009	11 a 20	M	SR	SR	POSITIVE	UNREALIZED	UNREALIZED	CUTANEOUS	CUTANEOUS
AC	Upper Purus	Brasiléia	2009-04-27	2009	11 a 20	F	Extractivist	Agricultural, forestry, hunting and fishing workers	POSITIVE	UNREALIZED	UNREALIZED	CUTANEOUS	CUTANEOUS
AC	Upper Purus	Brasiléia	2009-04-27	2009	0 a 10	M	under age	under age	POSITIVE	UNREALIZED	UNREALIZED	CUTANEOUS	CUTANEOUS
AC	Upper Purus	Brasiléia	2009-04-28	2009	21 a 30	M	SR	SR	POSITIVE	UNREALIZED	UNREALIZED	CUTANEOUS	CUTANEOUS
AC	Upper Purus	Brasiléia	2009-04-29	2009	0 a 10	M	under age	under age	POSITIVE	UNREALIZED	UNREALIZED	CUTANEOUS	CUTANEOUS
AC	Upper Purus	Brasiléia	2009-05-02	2009	21 a 30	F	Extractivist	Agricultural, forestry, hunting and fishing workers	POSITIVE	UNREALIZED	UNREALIZED	CUTANEOUS	CUTANEOUS
AC	Upper Purus	Brasiléia	2009-05-10	2009	21 a 30	M	Extractivist	Agricultural, forestry, hunting and fishing workers	POSITIVE	UNREALIZED	UNREALIZED	CUTANEOUS	CUTANEOUS
AC	Upper Purus	Brasiléia	2009-05-10	2009	11 a 20	M	SR	SR	POSITIVE	UNREALIZED	UNREALIZED	CUTANEOUS	CUTANEOUS
AC	Upper Purus	Brasiléia	2009-05-10	2009	11 a 20	F	Extractivist	Agricultural, forestry, hunting and fishing workers	POSITIVE	UNREALIZED	UNREALIZED	CUTANEOUS	CUTANEOUS
AC	Upper Purus	Brasiléia	2009-05-26	2009	0 a 10	F	under age	under age	POSITIVE	NEGATIVE	UNREALIZED	CUTANEOUS	CUTANEOUS
AC	Upper Purus	Brasiléia	2009-06-17	2009	0 a 10	F	under age	under age	POSITIVE	UNREALIZED	UNREALIZED	CUTANEOUS	CUTANEOUS
AC	Upper Purus	Brasiléia	2009-06-25	2009	0 a 10	M	under age	under age	POSITIVE	UNREALIZED	UNREALIZED	CUTANEOUS	CUTANEOUS
AC	Upper Purus	Brasiléia	2009-06-26	2009	31 a 40	F	Extractivist	Agricultural, forestry, hunting and fishing workers	POSITIVE	UNREALIZED	UNREALIZED	CUTANEOUS	CUTANEOUS
AC	Upper Purus	Brasiléia	2009-07-07	2009	0 a 10	M	under age	under age	POSITIVE	UNREALIZED	UNREALIZED	CUTANEOUS	CUTANEOUS
AC	Upper Purus	Brasiléia	2009-07-07	2009	11 a 20	F	SR	SR	UNREALIZED	POSITIVE	UNREALIZED	CUTANEOUS	MUCOSA
AC	Upper Purus	Brasiléia	2009-07-07	2009	11 a 20	F	Extractivist	Agricultural, forestry, hunting and fishing workers	POSITIVE	UNREALIZED	UNREALIZED	CUTANEOUS	CUTANEOUS
AC	Upper Purus	Brasiléia	2009-07-08	2009	21 a 30	M	Extractivist	Agricultural, forestry, hunting and fishing workers	POSITIVE	UNREALIZED	UNREALIZED	CUTANEOUS	MUCOSA
AC	Upper Purus	Brasiléia	2009-07-12	2009	31 a 40	M	administrative agent	administrative agent	POSITIVE	UNREALIZED	UNREALIZED	CUTANEOUS	CUTANEOUS
AC	Upper Purus	Brasiléia	2009-07-13	2009	11 a 20	M	SR	SR	POSITIVE	UNREALIZED	UNREALIZED	CUTANEOUS	CUTANEOUS
AC	Upper Purus	Brasiléia	2009-07-16	2009	11 a 20	F	Extractivist	Agricultural, forestry, hunting and fishing workers	POSITIVE	UNREALIZED	POSITIVE	MUCOSA	MUCOSA
AC	Upper Purus	Brasiléia	2009-07-27	2009	11 a 20	M	Extractivist	Agricultural, forestry, hunting and fishing workers	POSITIVE	UNREALIZED	POSITIVE	CUTANEOUS	CUTANEOUS
AC	Upper Purus	Brasiléia	2009-07-30	2009	11 a 20	F	Extractivist	Agricultural, forestry, hunting and fishing workers	POSITIVE	POSITIVE	UNREALIZED	CUTANEOUS	CUTANEOUS
AC	Upper Purus	Brasiléia	2009-08-01	2009	0 a 10	M	under age	under age	POSITIVE	UNREALIZED	UNREALIZED	CUTANEOUS	CUTANEOUS
AC	Upper Purus	Brasiléia	2009-08-05	2009	11 a 20	F	Extractivist	Agricultural, forestry, hunting and fishing workers	POSITIVE	UNREALIZED	UNREALIZED	CUTANEOUS	CUTANEOUS
AC	Upper Purus	Brasiléia	2009-08-05	2009	21 a 30	F	Teacher	Science and Arts Teacher	UNREALIZED	POSITIVE	UNREALIZED	CUTANEOUS	MUCOSA
AC	Upper Purus	Brasiléia	2009-08-10	2009	31 a 40	M	Service providers	Repair and maintenance workers	POSITIVE	UNREALIZED	UNREALIZED	CUTANEOUS	CUTANEOUS
AC	Upper Purus	Brasiléia	2009-08-12	2009	0 a 10	F	under age	under age	POSITIVE	UNREALIZED	UNREALIZED	CUTANEOUS	CUTANEOUS
AC	Upper Purus	Brasiléia	2009-08-31	2009	11 a 20	F	Extractivist	Agricultural, forestry, hunting and fishing workers	POSITIVE	UNREALIZED	UNREALIZED	CUTANEOUS	CUTANEOUS
AC	Upper Purus	Brasiléia	2009-09-02	2009	31 a 40	M	SR	SR	POSITIVE	UNREALIZED	UNREALIZED	MUCOSA	CUTANEOUS
AC	Upper Purus	Brasiléia	2009-09-03	2009	11 a 20	M	Extractivist	Agricultural, forestry, hunting and fishing workers	POSITIVE	UNREALIZED	UNREALIZED	CUTANEOUS	CUTANEOUS
AC	Upper Purus	Brasiléia	2009-09-03	2009	41 a 50	M	Extractivist	Agricultural, forestry, hunting and fishing workers	UNREALIZED	POSITIVE	UNREALIZED	CUTANEOUS	MUCOSA
AC	Upper Purus	Brasiléia	2009-09-11	2009	21 a 30	F	Teacher	Science and Arts Teacher	UNREALIZED	POSITIVE	UNREALIZED	CUTANEOUS	MUCOSA
AC	Upper Purus	Brasiléia	2009-09-11	2009	21 a 30	F	Teacher	Science and Arts Teacher	POSITIVE	UNREALIZED	UNREALIZED	CUTANEOUS	CUTANEOUS
AC	Upper Purus	Brasiléia	2009-09-11	2009	11 a 20	M	SR	SR	POSITIVE	UNREALIZED	UNREALIZED	CUTANEOUS	CUTANEOUS
[truncated: 11,972 more rows]

## Sheet: Planilha2
Month	Rainfall	Cases
Jan	313.53	1159
Fev	308.98	1058
Mar	303.61	1368
Abr	254.12	1270
Mai	140.99	1308
Jun	44.8	1177
Jul	30.22	1206
Ago	35.68	1259
Set	87.63	1194
Out	137.43	1285
Nov	197.42	939
Dez	261.41	748
		13971
																	Sazonalidade acumulada
																	Jan	1159
																	Fev	1058
																	Mar	1368
																	Abr	1270
																	Mai	1308
																	Jun	1177
																	Jul	1206
																	Ago	1259
																	Set	1194
																	Out	1285
																	Nov	939
																	Dez	748
							Dados de pluviometria da Regiao do Purús

## Sheet: Planilha3
Gender	0 a 10	11 a 20	21 a 30	31 a 40	41 a 50	51 a 60	> 60	Total
Female	1280	1056	726	469	323	185	185	4224
Male	1541	2820	2199	1344	876	437	530	9747
Total	2821	3876	2925	1813	1199	622	715	13971
