# Supplementary material for: Socioenvironmental aspects of the Purus Region - Brazilian Amazon: Why relate them to the occurrence of American Tegumentary Leishmaniasis?
Source: PLoS One. 2019 Feb 7;14(2):e0211785. doi: 10.1371/journal.pone.0211785 (PMC6366772; doi:10.1371/journal.pone.0211785)
Supplement: S1 Fig — Worksheet with raw data of variables: cases per year by municipality, MHDI, population, rainfall and temperature. (XLSX) [file pone.0211785.s002.xlsx]

## Sheet: Purus_data
	Years	2001	2002	2003	2004	2005	2006	2007	2008	2009	2010	2011	2012	2013	MHDI	Population	Rainfall	Temperature
		Case Numbers
Municipalities	ACRELANDIA	17	21	20	30	33	31	17	35	19	11	21	29	21	0.604	12538	1963	25.3175	305
	ANORI										1		4		0.561	16317	2990	25.4223	5
	ASSIS BRASIL	36	55	89	62	59	73	63	59	64	68	54	52	46	0.588	6072	1240	25.3175	780
	BERURI		4							3		1			0.506	15486	2692	25.4223	8
	BOCA DO ACRE	19	61	17	41	36	50	40	42	36	39	55	65	65	0.588	30632	1612	25.3175	566
	BRASILEIA	69	58	131	106	92	82	56	93	81	84	56	72	74	0.614	21398	1429	25.7247	1054
	BUJARI	9	34	28		32	27	28	24	22	28	20	21	10	0.589	8471	1956	25.3175	283
	CANUTAMA		1	2		3	4		7	3	11	5	4	3	0.53	12738	4008	25.7997	43
	CAPIXABA	7	20	38	42	73	29	24	24	33	38	16	8	14	0.575	8798	1542	25.3175	366
	CRUZEIRO DO SUL													1	0.004	78507	2370	25.372	1
	EPITACIOLANDIA	91	58	99	94	47	56	43	31	43	48	46	43	55	0.683	15100	1963	25.3175	754
	ITAMARATI	1	1	3	1	3	1	2	2	1	2	4	4	2	0.477	8038	2417	25.3599	27
	LABREA	7	22	24	36	47	42	29	49	18	63	22	63	51	0.531	37701	2038	25.7997	473
	MANOEL URBANO	10	22	35	31	54	51	30	18	22	24	30	39	18	0.551	7981	1836	25.3321	384
	PAUINI	13	6	10	3	4	9	2	13	9	12	12	12	11	0.496	18166	2406	25.3599	116
	PLACIDO DE CASTRO											2	2	3	0.622	17209	1887	25.3175	7
	PORTO ACRE	19	25	37	75	67	65	33	20	10	14	12	14	11	0.576	14880	1963	26.4441	402
	RIO BRANCO	163	400	529	584	477	341	267	294	278	323	232	292	243	0.732	336038	1961	26.4441	4423
	SANTA ROSA DO PURUS	19	15	20	9	30	8	7	13	11	4	3	10	11	0.517	4691	2295	26.4441	160
	SENA MADUREIRA	134	201	161	195	135	120	72	87	86	116	108	176	150	0.603	38029	1947	26.4587	1741
	SENADOR GUIOMARD	22	8	22	22	16	23	12	7	10	13	4	12	13	0.64	20179	1474	26.5567	184
	TAPAUA	22	17	13	14	11	6		8	3	4	8	14	2	0.502	19077	2661	26.6285	122
	XAPURI	87	152	128	179	171	153	115	138	114	148	116	150	116	0.599	16091	1747	26.607	1767
