# Supplementary material for: Socioenvironmental aspects of the Purus Region - Brazilian Amazon: Why relate them to the occurrence of American Tegumentary Leishmaniasis?
Source: PLoS One. 2019 Feb 7;14(2):e0211785. doi: 10.1371/journal.pone.0211785 (PMC6366772; doi:10.1371/journal.pone.0211785)
Supplement: S2 Fig — Statistical analysis using software R version 3.4.0. (XLSX) [file pone.0211785.s003.xlsx]

## Sheet: Table1
Simple linear regression
	Dependent variable:
	(LTA incidence)
	(1)	(2)	(3)	(4)
Rainfall	-3.182***
SE	-0.815
Temperature		9.458
SE		-13.662
Municipal human development index			4.454*
SE			-2.522
% of rural occupation				0.831
SE				-1.189
Constant	35.250***	-44.024	3.884*	32.971**
	-8.95	-64.041	-2.058	-15.483
Observations	22	22	22	22
R2	0.433	0.023	0.135	0.182
Adjusted R2	0.404	-0.025	0.092	0.141
Residual Std. Error (df = 20)	1.431	1.878	1.767	1.718
F Statistic (df = 1; 20)	15.258***	0.479	3.118*	4.452**
Note:	*p<0.1; **p<0.05; ***p<0.01
